# Supplementary material for: Effectiveness and residual activity of four common insecticides used in the Mississippi Delta to control tarnished plant bugs in cotton
Source: PLoS One. 2024 Jun 4;19(6):e0290858. doi: 10.1371/journal.pone.0290858 (PMC11149839; doi:10.1371/journal.pone.0290858)
Supplement: S1 File — (XLSX) [file pone.0290858.s001.xlsx]

## Sheet: Probit by DAEx 2016
		Karate								AdmirePro								Bracket								Transform
$	rate	rep	n	dead				$	rate	rep	n	dead				$	rate	rep	n	dead				$	rate	rep	n	dead
0	0	1	15	0				0	0	1	15	0				0	0	1	15	0				0	0	1	15	0
0	0	1	15	0				0	0	1	15	0				0	0	1	15	0				0	0	1	15	0
0	0	1	15	0				0	0	1	15	0				0	0	1	15	0				0	0	1	15	0
0	0	1	15	0				0	0	1	15	0				0	0	1	15	0				0	0	1	15	0
0	0.75	1	15	0				0	0.5	1	15	0				0	4.55	1	15	0				0	0.65	1	15	0
0	0.75	1	15	0				0	0.5	1	15	0				0	4.55	1	15	0				0	0.65	1	15	0
0	0.75	1	15	0				0	0.5	1	15	0				0	4.55	1	15	0				0	0.65	1	15	0
0	0.75	1	15	0				0	0.5	1	15	0				0	4.55	1	15	0				0	0.65	1	15	0
0	7.5	1	15	0				0	5	1	15	0				0	45.5	1	15	0				0	6.5	1	15	0
0	7.5	1	15	0				0	5	1	15	0				0	45.5	1	15	0				0	6.5	1	15	0
0	7.5	1	15	0				0	5	1	15	0				0	45.5	1	15	0				0	6.5	1	15	0
0	7.5	1	15	0				0	5	1	15	0				0	45.5	1	15	0				0	6.5	1	15	0
0	75	1	15	0				0	50	1	15	0				0	455	1	15	5				0	65	1	15	0
0	75	1	15	0				0	50	1	15	0				0	455	1	15	3				0	65	1	15	0
0	75	1	15	0				0	50	1	15	0				0	455	1	15	1				0	65	1	15	0
0	75	1	15	0				0	50	1	15	0				0	455	1	15	8				0	65	1	15	0
0	0	2	15	0				0	0	2	15	0				0	0	2	15	0				0	0	2	15	0
0	0	2	15	0				0	0	2	15	0				0	0	2	15	0				0	0	2	15	0
0	0	2	15	0				0	0	2	15	0				0	0	2	15	0				0	0	2	15	0
0	0	2	15	0				0	0	2	15	0				0	0	2	15	0				0	0	2	15	0
0	0.75	2	15	0				0	0.5	2	15	0				0	4.55	2	15	0				0	0.65	2	15	0
0	0.75	2	15	0				0	0.5	2	15	0				0	4.55	2	15	0				0	0.65	2	15	0
0	0.75	2	15	0				0	0.5	2	15	0				0	4.55	2	15	0				0	0.65	2	15	0
0	0.75	2	15	0				0	0.5	2	15	0				0	4.55	2	15	0				0	0.65	2	15	0
0	7.5	2	15	0				0	5	2	15	0				0	45.5	2	15	0				0	6.5	2	15	0
0	7.5	2	15	0				0	5	2	15	0				0	45.5	2	15	0				0	6.5	2	15	0
0	7.5	2	15	0				0	5	2	15	0				0	45.5	2	15	0				0	6.5	2	15	0
0	7.5	2	15	0				0	5	2	15	0				0	45.5	2	15	0				0	6.5	2	15	0
0	75	2	15	0				0	50	2	15	0				0	455	2	15	10				0	65	2	15	0
0	75	2	15	0				0	50	2	15	0				0	455	2	15	9				0	65	2	15	0
0	75	2	15	0				0	50	2	15	0				0	455	2	15	11				0	65	2	15	0
0	75	2	15	0				0	50	2	15	0				0	455	2	15	7				0	65	2	15	0
0	0	3	15	0				0	0	3	15	0				0	0	3	15	0				0	0	3	15	0
0	0	3	15	0				0	0	3	15	0				0	0	3	15	0				0	0	3	15	0
0	0	3	15	0				0	0	3	15	0				0	0	3	15	0				0	0	3	15	0
0	0	3	15	0				0	0	3	15	0				0	0	3	15	0				0	0	3	15	0
0	0.75	3	15	0				0	0.5	3	15	0				0	4.55	3	15	0				0	0.65	3	15	0
0	0.75	3	15	0				0	0.5	3	15	0				0	4.55	3	15	0				0	0.65	3	15	0
0	0.75	3	15	0				0	0.5	3	15	0				0	4.55	3	15	0				0	0.65	3	15	0
0	0.75	3	15	0				0	0.5	3	15	0				0	4.55	3	15	0				0	0.65	3	15	0
0	7.5	3	15	0				0	5	3	15	0				0	45.5	3	15	0				0	6.5	3	15	0
0	7.5	3	15	0				0	5	3	15	0				0	45.5	3	15	0				0	6.5	3	15	0
0	7.5	3	15	0				0	5	3	15	0				0	45.5	3	15	0				0	6.5	3	15	0
0	7.5	3	15	0				0	5	3	15	0				0	45.5	3	15	0				0	6.5	3	15	0
0	75	3	15	0				0	50	3	15	0				0	455	3	15	7				0	65	3	15	0
0	75	3	15	0				0	50	3	15	0				0	455	3	15	5				0	65	3	15	0
0	75	3	15	0				0	50	3	15	0				0	455	3	15	6				0	65	3	15	0
0	75	3	15	0				0	50	3	15	0				0	455	3	15	8				0	65	3	15	0
0	0	4	15	0				0	0	4	15	0				0	0	4	15	0				0	0	4	15	0
0	0	4	15	0				0	0	4	15	0				0	0	4	15	0				0	0	4	15	0
0	0	4	15	0				0	0	4	15	0				0	0	4	15	0				0	0	4	15	0
0	0	4	15	0				0	0	4	15	0				0	0	4	15	0				0	0	4	15	0
0	0.75	4	15	0				0	0.5	4	15	0				0	4.55	4	15	0				0	0.65	4	15	0
0	0.75	4	15	0				0	0.5	4	15	0				0	4.55	4	15	0				0	0.65	4	15	0
0	0.75	4	15	0				0	0.5	4	15	0				0	4.55	4	15	0				0	0.65	4	15	0
0	0.75	4	15	0				0	0.5	4	15	0				0	4.55	4	15	0				0	0.65	4	15	0
0	7.5	4	15	0				0	5	4	15	0				0	45.5	4	15	0				0	6.5	4	15	0
0	7.5	4	15	1				0	5	4	15	0				0	45.5	4	15	0				0	6.5	4	15	0
0	7.5	4	15	0				0	5	4	15	0				0	45.5	4	15	0				0	6.5	4	15	0
0	7.5	4	15	0				0	5	4	15	0				0	45.5	4	15	0				0	6.5	4	15	0
0	75	4	15	0				0	50	4	15	0				0	455	4	15	9				0	65	4	15	0
0	75	4	15	2				0	50	4	15	0				0	455	4	15	8				0	65	4	15	0
0	75	4	15	0				0	50	4	15	1				0	455	4	15	10				0	65	4	15	0
0	75	4	15	1				0	50	4	15	1				0	455	4	15	10				0	65	4	15	0
1	0	1	15	0				1	0	1	15	0				1	0	1	15	0				1	0	1	15	0
1	0	1	15	0				1	0	1	15	0				1	0	1	15	0				1	0	1	15	0
1	0	1	15	0				1	0	1	15	0				1	0	1	15	0				1	0	1	15	0
1	0	1	15	0				1	0	1	15	0				1	0	1	15	0				1	0	1	15	0
1	0.75	1	15	0				1	0.5	1	15	0				1	4.55	1	15	0				1	0.65	1	15	0
1	0.75	1	15	0				1	0.5	1	15	0				1	4.55	1	15	0				1	0.65	1	15	0
1	0.75	1	15	0				1	0.5	1	15	0				1	4.55	1	15	0				1	0.65	1	15	0
1	0.75	1	15	0				1	0.5	1	15	0				1	4.55	1	15	0				1	0.65	1	15	0
1	7.5	1	15	0				1	5	1	15	0				1	45.5	1	15	0				1	6.5	1	15	0
1	7.5	1	15	0				1	5	1	15	0				1	45.5	1	15	0				1	6.5	1	15	0
1	7.5	1	15	0				1	5	1	15	0				1	45.5	1	15	0				1	6.5	1	15	0
1	7.5	1	15	0				1	5	1	15	0				1	45.5	1	15	0				1	6.5	1	15	0
1	75	1	15	0				1	50	1	15	2				1	455	1	15	9				1	65	1	15	0
1	75	1	15	1				1	50	1	15	3				1	455	1	15	5				1	65	1	15	1
1	75	1	15	1				1	50	1	15	0				1	455	1	15	4				1	65	1	15	0
1	75	1	15	1				1	50	1	15	0				1	455	1	15	13				1	65	1	15	0
1	0	2	15	0				1	0	2	15	0				1	0	2	15	0				1	0	2	15	0
1	0	2	15	0				1	0	2	15	0				1	0	2	15	0				1	0	2	15	0
1	0	2	15	0				1	0	2	15	0				1	0	2	15	0				1	0	2	15	0
1	0	2	15	0				1	0	2	15	0				1	0	2	15	0				1	0	2	15	0
1	0.75	2	15	0				1	0.5	2	15	0				1	4.55	2	15	1				1	0.65	2	15	0
1	0.75	2	15	0				1	0.5	2	15	0				1	4.55	2	15	0				1	0.65	2	15	0
1	0.75	2	15	0				1	0.5	2	15	0				1	4.55	2	15	0				1	0.65	2	15	0
1	0.75	2	15	0				1	0.5	2	15	0				1	4.55	2	15	0				1	0.65	2	15	1
1	7.5	2	15	0				1	5	2	15	1				1	45.5	2	15	0				1	6.5	2	15	0
1	7.5	2	15	0				1	5	2	15	0				1	45.5	2	15	1				1	6.5	2	15	0
1	7.5	2	15	1				1	5	2	15	0				1	45.5	2	15	0				1	6.5	2	15	0
1	7.5	2	15	2				1	5	2	15	0				1	45.5	2	15	0				1	6.5	2	15	0
1	75	2	15	1				1	50	2	15	1				1	455	2	15	14				1	65	2	15	0
1	75	2	15	1				1	50	2	15	0				1	455	2	15	15				1	65	2	15	0
1	75	2	15	1				1	50	2	15	0				1	455	2	15	15				1	65	2	15	0
1	75	2	15	0				1	50	2	15	1				1	455	2	15	15				1	65	2	15	0
1	0	3	15	0				1	0	3	15	0				1	0	3	15	0				1	0	3	15	0
1	0	3	15	0				1	0	3	15	0				1	0	3	15	0				1	0	3	15	0
1	0	3	15	0				1	0	3	15	0				1	0	3	15	0				1	0	3	15	0
1	0	3	15	0				1	0	3	15	0				1	0	3	15	0				1	0	3	15	0
1	0.75	3	15	0				1	0.5	3	15	0				1	4.55	3	15	0				1	0.65	3	15	0
1	0.75	3	15	0				1	0.5	3	15	0				1	4.55	3	15	0				1	0.65	3	15	0
1	0.75	3	15	0				1	0.5	3	15	1				1	4.55	3	15	0				1	0.65	3	15	0
1	0.75	3	15	0				1	0.5	3	15	0				1	4.55	3	15	0				1	0.65	3	15	0
1	7.5	3	15	0				1	5	3	15	0				1	45.5	3	15	0				1	6.5	3	15	0
1	7.5	3	15	1				1	5	3	15	0				1	45.5	3	15	0				1	6.5	3	15	0
1	7.5	3	15	0				1	5	3	15	0				1	45.5	3	15	0				1	6.5	3	15	1
1	7.5	3	15	0				1	5	3	15	0				1	45.5	3	15	1				1	6.5	3	15	1
1	75	3	15	3				1	50	3	15	1				1	455	3	15	15				1	65	3	15	0
1	75	3	15	2				1	50	3	15	0				1	455	3	15	11				1	65	3	15	0
1	75	3	15	0				1	50	3	15	1				1	455	3	15	13				1	65	3	15	0
1	75	3	15	2				1	50	3	15	2				1	455	3	15	15				1	65	3	15	0
1	0	4	15	0				1	0	4	15	0				1	0	4	15	0				1	0	4	15	0
1	0	4	15	0				1	0	4	15	0				1	0	4	15	0				1	0	4	15	0
1	0	4	15	0				1	0	4	15	0				1	0	4	15	0				1	0	4	15	0
1	0	4	15	0				1	0	4	15	0				1	0	4	15	0				1	0	4	15	0
1	0.75	4	15	0				1	0.5	4	15	0				1	4.55	4	15	0				1	0.65	4	15	0
1	0.75	4	15	0				1	0.5	4	15	0				1	4.55	4	15	0				1	0.65	4	15	0
1	0.75	4	15	0				1	0.5	4	15	0				1	4.55	4	15	0				1	0.65	4	15	0
1	0.75	4	15	0				1	0.5	4	15	0				1	4.55	4	15	0				1	0.65	4	15	0
1	7.5	4	15	1				1	5	4	15	0				1	45.5	4	15	0				1	6.5	4	15	0
1	7.5	4	15	1				1	5	4	15	0				1	45.5	4	15	0				1	6.5	4	15	0
1	7.5	4	15	0				1	5	4	15	0				1	45.5	4	15	2				1	6.5	4	15	1
1	7.5	4	15	0				1	5	4	15	0				1	45.5	4	15	1				1	6.5	4	15	1
1	75	4	15	3				1	50	4	15	2				1	455	4	15	13				1	65	4	15	0
1	75	4	15	2				1	50	4	15	0				1	455	4	15	11				1	65	4	15	1
1	75	4	15	0				1	50	4	15	1				1	455	4	15	13				1	65	4	15	0
1	75	4	15	2				1	50	4	15	1				1	455	4	15	15				1	65	4	15	0
2	0	1	15	0				2	0	1	15	0				2	0	1	15	0				2	0	1	15	0
2	0	1	15	0				2	0	1	15	0				2	0	1	15	0				2	0	1	15	0
2	0	1	15	0				2	0	1	15	0				2	0	1	15	0				2	0	1	15	0
2	0	1	15	0				2	0	1	15	0				2	0	1	15	0				2	0	1	15	0
2	0.75	1	15	0				2	0.5	1	15	0				2	4.55	1	15	0				2	0.65	1	15	0
2	0.75	1	15	0				2	0.5	1	15	0				2	4.55	1	15	0				2	0.65	1	15	1
2	0.75	1	15	0				2	0.5	1	15	0				2	4.55	1	15	0				2	0.65	1	15	0
2	0.75	1	15	0				2	0.5	1	15	0				2	4.55	1	15	0				2	0.65	1	15	0
2	7.5	1	15	0				2	5	1	15	0				2	45.5	1	15	1				2	6.5	1	15	0
2	7.5	1	15	0				2	5	1	15	0				2	45.5	1	15	0				2	6.5	1	15	0
2	7.5	1	15	0				2	5	1	15	0				2	45.5	1	15	1				2	6.5	1	15	0
2	7.5	1	15	0				2	5	1	15	0				2	45.5	1	15	1				2	6.5	1	15	1
2	75	1	15	2				2	50	1	15	4				2	455	1	15	9				2	65	1	15	0
2	75	1	15	2				2	50	1	15	3				2	455	1	15	7				2	65	1	15	1
2	75	1	15	1				2	50	1	15	0				2	455	1	15	6				2	65	1	15	0
2	75	1	15	2				2	50	1	15	0				2	455	1	15	15				2	65	1	15	0
2	0	2	15	0				2	0	2	15	0				2	0	2	15	0				2	0	2	15	0
2	0	2	15	0				2	0	2	15	0				2	0	2	15	0				2	0	2	15	0
2	0	2	15	0				2	0	2	15	0				2	0	2	15	0				2	0	2	15	0
2	0	2	15	0				2	0	2	15	0				2	0	2	15	0				2	0	2	15	0
2	0.75	2	15	0				2	0.5	2	15	0				2	4.55	2	15	1				2	0.65	2	15	0
2	0.75	2	15	0				2	0.5	2	15	0				2	4.55	2	15	0				2	0.65	2	15	0
2	0.75	2	15	0				2	0.5	2	15	0				2	4.55	2	15	0				2	0.65	2	15	0
2	0.75	2	15	0				2	0.5	2	15	0				2	4.55	2	15	0				2	0.65	2	15	1
2	7.5	2	15	0				2	5	2	15	1				2	45.5	2	15	0				2	6.5	2	15	0
2	7.5	2	15	2				2	5	2	15	1				2	45.5	2	15	1				2	6.5	2	15	0
2	7.5	2	15	6				2	5	2	15	1				2	45.5	2	15	1				2	6.5	2	15	0
2	7.5	2	15	9				2	5	2	15	0				2	45.5	2	15	0				2	6.5	2	15	0
2	75	2	15	8				2	50	2	15	2				2	455	2	15	15				2	65	2	15	0
2	75	2	15	9				2	50	2	15	0				2	455	2	15	15				2	65	2	15	0
2	75	2	15	1				2	50	2	15	0				2	455	2	15	15				2	65	2	15	0
2	75	2	15	0				2	50	2	15	1				2	455	2	15	15				2	65	2	15	0
2	0	3	15	0				2	0	3	15	0				2	0	3	15	0				2	0	3	15	0
2	0	3	15	0				2	0	3	15	0				2	0	3	15	0				2	0	3	15	0
2	0	3	15	0				2	0	3	15	0				2	0	3	15	0				2	0	3	15	0
2	0	3	15	0				2	0	3	15	0				2	0	3	15	0				2	0	3	15	0
2	0.75	3	15	0				2	0.5	3	15	0				2	4.55	3	15	0				2	0.65	3	15	0
2	0.75	3	15	0				2	0.5	3	15	0				2	4.55	3	15	0				2	0.65	3	15	0
2	0.75	3	15	0				2	0.5	3	15	2				2	4.55	3	15	1				2	0.65	3	15	0
2	0.75	3	15	0				2	0.5	3	15	0				2	4.55	3	15	0				2	0.65	3	15	0
2	7.5	3	15	0				2	5	3	15	0				2	45.5	3	15	0				2	6.5	3	15	0
2	7.5	3	15	1				2	5	3	15	0				2	45.5	3	15	2				2	6.5	3	15	0
2	7.5	3	15	0				2	5	3	15	0				2	45.5	3	15	0				2	6.5	3	15	2
2	7.5	3	15	1				2	5	3	15	0				2	45.5	3	15	3				2	6.5	3	15	1
2	75	3	15	4				2	50	3	15	2				2	455	3	15	15				2	65	3	15	2
2	75	3	15	3				2	50	3	15	1				2	455	3	15	13				2	65	3	15	0
2	75	3	15	3				2	50	3	15	2				2	455	3	15	14				2	65	3	15	1
2	75	3	15	3				2	50	3	15	3				2	455	3	15	15				2	65	3	15	2
2	0	4	15	0				2	0	4	15	0				2	0	4	15	0				2	0	4	15	0
2	0	4	15	0				2	0	4	15	0				2	0	4	15	0				2	0	4	15	0
2	0	4	15	0				2	0	4	15	0				2	0	4	15	0				2	0	4	15	0
2	0	4	15	0				2	0	4	15	0				2	0	4	15	0				2	0	4	15	0
2	0.75	4	15	0				2	0.5	4	15	0				2	4.55	4	15	0				2	0.65	4	15	0
2	0.75	4	15	0				2	0.5	4	15	0				2	4.55	4	15	0				2	0.65	4	15	1
2	0.75	4	15	0				2	0.5	4	15	0				2	4.55	4	15	1				2	0.65	4	15	0
2	0.75	4	15	0				2	0.5	4	15	0				2	4.55	4	15	1				2	0.65	4	15	0
2	7.5	4	15	1				2	5	4	15	0				2	45.5	4	15	0				2	6.5	4	15	0
2	7.5	4	15	1				2	5	4	15	0				2	45.5	4	15	2				2	6.5	4	15	0
2	7.5	4	15	0				2	5	4	15	0				2	45.5	4	15	2				2	6.5	4	15	2
2	7.5	4	15	1				2	5	4	15	0				2	45.5	4	15	3				2	6.5	4	15	1
2	75	4	15	3				2	50	4	15	2				2	455	4	15	14				2	65	4	15	3
2	75	4	15	3				2	50	4	15	1				2	455	4	15	13				2	65	4	15	1
2	75	4	15	3				2	50	4	15	2				2	455	4	15	14				2	65	4	15	1
2	75	4	15	3				2	50	4	15	2				2	455	4	15	15				2	65	4	15	2
3	0	1	15	0				3	0	1	15	0				3	0	1	15	0				3	0	1	15	0
3	0	1	15	0				3	0	1	15	0				3	0	1	15	0				3	0	1	15	0
3	0	1	15	0				3	0	1	15	1				3	0	1	15	0				3	0	1	15	0
3	0	1	15	0				3	0	1	15	0				3	0	1	15	0				3	0	1	15	0
3	0.75	1	15	0				3	0.5	1	15	0				3	4.55	1	15	0				3	0.65	1	15	0
3	0.75	1	15	0				3	0.5	1	15	0				3	4.55	1	15	0				3	0.65	1	15	1
3	0.75	1	15	0				3	0.5	1	15	0				3	4.55	1	15	1				3	0.65	1	15	0
3	0.75	1	15	0				3	0.5	1	15	0				3	4.55	1	15	0				3	0.65	1	15	0
3	7.5	1	15	0				3	5	1	15	0				3	45.5	1	15	6				3	6.5	1	15	0
3	7.5	1	15	0				3	5	1	15	0				3	45.5	1	15	2				3	6.5	1	15	0
3	7.5	1	15	0				3	5	1	15	0				3	45.5	1	15	3				3	6.5	1	15	0
3	7.5	1	15	0				3	5	1	15	0				3	45.5	1	15	4				3	6.5	1	15	1
3	75	1	15	7				3	50	1	15	5				3	455	1	15	9				3	65	1	15	0
3	75	1	15	5				3	50	1	15	3				3	455	1	15	10				3	65	1	15	1
3	75	1	15	6				3	50	1	15	0				3	455	1	15	8				3	65	1	15	0
3	75	1	15	9				3	50	1	15	1				3	455	1	15	15				3	65	1	15	0
3	0	2	15	0				3	0	2	15	0				3	0	2	15	0				3	0	2	15	0
3	0	2	15	0				3	0	2	15	0				3	0	2	15	0				3	0	2	15	0
3	0	2	15	0				3	0	2	15	0				3	0	2	15	0				3	0	2	15	0
3	0	2	15	0				3	0	2	15	0				3	0	2	15	0				3	0	2	15	0
3	0.75	2	15	1				3	0.5	2	15	0				3	4.55	2	15	1				3	0.65	2	15	0
3	0.75	2	15	0				3	0.5	2	15	0				3	4.55	2	15	0				3	0.65	2	15	0
3	0.75	2	15	0				3	0.5	2	15	0				3	4.55	2	15	0				3	0.65	2	15	0
3	0.75	2	15	0				3	0.5	2	15	0				3	4.55	2	15	0				3	0.65	2	15	1
3	7.5	2	15	4				3	5	2	15	2				3	45.5	2	15	0				3	6.5	2	15	0
3	7.5	2	15	6				3	5	2	15	2				3	45.5	2	15	3				3	6.5	2	15	0
3	7.5	2	15	12				3	5	2	15	2				3	45.5	2	15	5				3	6.5	2	15	0
3	7.5	2	15	14				3	5	2	15	1				3	45.5	2	15	1				3	6.5	2	15	0
3	75	2	15	10				3	50	2	15	3				3	455	2	15	15				3	65	2	15	1
3	75	2	15	11				3	50	2	15	4				3	455	2	15	15				3	65	2	15	0
3	75	2	15	6				3	50	2	15	0				3	455	2	15	15				3	65	2	15	2
3	75	2	15	0				3	50	2	15	1				3	455	2	15	15				3	65	2	15	4
3	0	3	15	0				3	0	3	15	0				3	0	3	15	0				3	0	3	15	0
3	0	3	15	0				3	0	3	15	0				3	0	3	15	0				3	0	3	15	0
3	0	3	15	0				3	0	3	15	0				3	0	3	15	0				3	0	3	15	0
3	0	3	15	0				3	0	3	15	0				3	0	3	15	0				3	0	3	15	0
3	0.75	3	15	0				3	0.5	3	15	0				3	4.55	3	15	0				3	0.65	3	15	1
3	0.75	3	15	0				3	0.5	3	15	0				3	4.55	3	15	0				3	0.65	3	15	1
3	0.75	3	15	0				3	0.5	3	15	2				3	4.55	3	15	1				3	0.65	3	15	0
3	0.75	3	15	0				3	0.5	3	15	0				3	4.55	3	15	0				3	0.65	3	15	1
3	7.5	3	15	0				3	5	3	15	0				3	45.5	3	15	3				3	6.5	3	15	0
3	7.5	3	15	2				3	5	3	15	0				3	45.5	3	15	3				3	6.5	3	15	0
3	7.5	3	15	2				3	5	3	15	0				3	45.5	3	15	1				3	6.5	3	15	2
3	7.5	3	15	1				3	5	3	15	0				3	45.5	3	15	5				3	6.5	3	15	2
3	75	3	15	6				3	50	3	15	3				3	455	3	15	15				3	65	3	15	6
3	75	3	15	3				3	50	3	15	2				3	455	3	15	14				3	65	3	15	1
3	75	3	15	5				3	50	3	15	2				3	455	3	15	15				3	65	3	15	3
3	75	3	15	3				3	50	3	15	7				3	455	3	15	15				3	65	3	15	2
3	0	4	15	0				3	0	4	15	0				3	0	4	15	0				3	0	4	15	0
3	0	4	15	0				3	0	4	15	0				3	0	4	15	0				3	0	4	15	0
3	0	4	15	0				3	0	4	15	0				3	0	4	15	0				3	0	4	15	0
3	0	4	15	0				3	0	4	15	0				3	0	4	15	0				3	0	4	15	0
3	0.75	4	15	0				3	0.5	4	15	0				3	4.55	4	15	0				3	0.65	4	15	0
3	0.75	4	15	0				3	0.5	4	15	0				3	4.55	4	15	0				3	0.65	4	15	1
3	0.75	4	15	0				3	0.5	4	15	0				3	4.55	4	15	1				3	0.65	4	15	0
3	0.75	4	15	0				3	0.5	4	15	0				3	4.55	4	15	1				3	0.65	4	15	1
3	7.5	4	15	1				3	5	4	15	0				3	45.5	4	15	2				3	6.5	4	15	0
3	7.5	4	15	1				3	5	4	15	0				3	45.5	4	15	3				3	6.5	4	15	0
3	7.5	4	15	2				3	5	4	15	0				3	45.5	4	15	3				3	6.5	4	15	3
3	7.5	4	15	1				3	5	4	15	0				3	45.5	4	15	5				3	6.5	4	15	2
3	75	4	15	3				3	50	4	15	3				3	455	4	15	14				3	65	4	15	4
3	75	4	15	3				3	50	4	15	2				3	455	4	15	14				3	65	4	15	4
3	75	4	15	5				3	50	4	15	2				3	455	4	15	15				3	65	4	15	3
3	75	4	15	3				3	50	4	15	5				3	455	4	15	15				3	65	4	15	2
4	0	1	15	0				4	0	1	15	0				4	0	1	15	0				4	0	1	15	0
4	0	1	15	0				4	0	1	15	0				4	0	1	15	0				4	0	1	15	0
4	0	1	15	0				4	0	1	15	1				4	0	1	15	0				4	0	1	15	0
4	0	1	15	0				4	0	1	15	0				4	0	1	15	0				4	0	1	15	0
4	0.75	1	15	0				4	0.5	1	15	0				4	4.55	1	15	0				4	0.65	1	15	0
4	0.75	1	15	0				4	0.5	1	15	0				4	4.55	1	15	0				4	0.65	1	15	1
4	0.75	1	15	0				4	0.5	1	15	0				4	4.55	1	15	1				4	0.65	1	15	0
4	0.75	1	15	0				4	0.5	1	15	0				4	4.55	1	15	0				4	0.65	1	15	0
4	7.5	1	15	0				4	5	1	15	0				4	45.5	1	15	6				4	6.5	1	15	0
4	7.5	1	15	0				4	5	1	15	0				4	45.5	1	15	2				4	6.5	1	15	0
4	7.5	1	15	0				4	5	1	15	0				4	45.5	1	15	3				4	6.5	1	15	0
4	7.5	1	15	0				4	5	1	15	0				4	45.5	1	15	4				4	6.5	1	15	1
4	75	1	15	8				4	50	1	15	5				4	455	1	15	11				4	65	1	15	2
4	75	1	15	11				4	50	1	15	4				4	455	1	15	12				4	65	1	15	4
4	75	1	15	11				4	50	1	15	2				4	455	1	15	10				4	65	1	15	1
4	75	1	15	13				4	50	1	15	4				4	455	1	15	15				4	65	1	15	5
4	0	2	15	0				4	0	2	15	0				4	0	2	15	0				4	0	2	15	0
4	0	2	15	0				4	0	2	15	0				4	0	2	15	0				4	0	2	15	0
4	0	2	15	0				4	0	2	15	0				4	0	2	15	0				4	0	2	15	0
4	0	2	15	0				4	0	2	15	0				4	0	2	15	0				4	0	2	15	0
4	0.75	2	15	2				4	0.5	2	15	0				4	4.55	2	15	1				4	0.65	2	15	0
4	0.75	2	15	0				4	0.5	2	15	0				4	4.55	2	15	0				4	0.65	2	15	0
4	0.75	2	15	0				4	0.5	2	15	1				4	4.55	2	15	0				4	0.65	2	15	0
4	0.75	2	15	1				4	0.5	2	15	0				4	4.55	2	15	0				4	0.65	2	15	1
4	7.5	2	15	6				4	5	2	15	2				4	45.5	2	15	4				4	6.5	2	15	0
4	7.5	2	15	9				4	5	2	15	2				4	45.5	2	15	7				4	6.5	2	15	0
4	7.5	2	15	14				4	5	2	15	2				4	45.5	2	15	5				4	6.5	2	15	0
4	7.5	2	15	15				4	5	2	15	3				4	45.5	2	15	4				4	6.5	2	15	1
4	75	2	15	12				4	50	2	15	4				4	455	2	15	15				4	65	2	15	4
4	75	2	15	11				4	50	2	15	4				4	455	2	15	15				4	65	2	15	2
4	75	2	15	9				4	50	2	15	0				4	455	2	15	15				4	65	2	15	2
4	75	2	15	0				4	50	2	15	1				4	455	2	15	15				4	65	2	15	9
4	0	3	15	0				4	0	3	15	0				4	0	3	15	0				4	0	3	15	0
4	0	3	15	0				4	0	3	15	0				4	0	3	15	0				4	0	3	15	0
4	0	3	15	0				4	0	3	15	0				4	0	3	15	0				4	0	3	15	0
4	0	3	15	0				4	0	3	15	0				4	0	3	15	0				4	0	3	15	0
4	0.75	3	15	0				4	0.5	3	15	0				4	4.55	3	15	0				4	0.65	3	15	1
4	0.75	3	15	0				4	0.5	3	15	0				4	4.55	3	15	0				4	0.65	3	15	1
4	0.75	3	15	0				4	0.5	3	15	2				4	4.55	3	15	2				4	0.65	3	15	0
4	0.75	3	15	0				4	0.5	3	15	0				4	4.55	3	15	0				4	0.65	3	15	1
4	7.5	3	15	0				4	5	3	15	0				4	45.5	3	15	4				4	6.5	3	15	0
4	7.5	3	15	2				4	5	3	15	0				4	45.5	3	15	7				4	6.5	3	15	0
4	7.5	3	15	4				4	5	3	15	0				4	45.5	3	15	2				4	6.5	3	15	2
4	7.5	3	15	1				4	5	3	15	0				4	45.5	3	15	8				4	6.5	3	15	3
4	75	3	15	6				4	50	3	15	3				4	455	3	15	15				4	65	3	15	10
4	75	3	15	5				4	50	3	15	2				4	455	3	15	14				4	65	3	15	5
4	75	3	15	7				4	50	3	15	2				4	455	3	15	15				4	65	3	15	6
4	75	3	15	5				4	50	3	15	7				4	455	3	15	15				4	65	3	15	5
4	0	4	15	0				4	0	4	15	0				4	0	4	15	0				4	0	4	15	0
4	0	4	15	0				4	0	4	15	0				4	0	4	15	0				4	0	4	15	0
4	0	4	15	0				4	0	4	15	0				4	0	4	15	0				4	0	4	15	0
4	0	4	15	0				4	0	4	15	0				4	0	4	15	0				4	0	4	15	0
4	0.75	4	15	0				4	0.5	4	15	0				4	4.55	4	15	0				4	0.65	4	15	1
4	0.75	4	15	0				4	0.5	4	15	0				4	4.55	4	15	0				4	0.65	4	15	1
4	0.75	4	15	0				4	0.5	4	15	0				4	4.55	4	15	2				4	0.65	4	15	0
4	0.75	4	15	0				4	0.5	4	15	0				4	4.55	4	15	1				4	0.65	4	15	1
4	7.5	4	15	1				4	5	4	15	0				4	45.5	4	15	4				4	6.5	4	15	0
4	7.5	4	15	2				4	5	4	15	0				4	45.5	4	15	4				4	6.5	4	15	0
4	7.5	4	15	3				4	5	4	15	0				4	45.5	4	15	3				4	6.5	4	15	3
4	7.5	4	15	1				4	5	4	15	0				4	45.5	4	15	6				4	6.5	4	15	3
4	75	4	15	4				4	50	4	15	3				4	455	4	15	14				4	65	4	15	9
4	75	4	15	4				4	50	4	15	2				4	455	4	15	14				4	65	4	15	5
4	75	4	15	7				4	50	4	15	4				4	455	4	15	15				4	65	4	15	6
4	75	4	15	5				4	50	4	15	7				4	455	4	15	15				4	65	4	15	4
5	0	1	15	0				5	0	1	15	0				5	0	1	15	0				5	0	1	15	0
5	0	1	15	0				5	0	1	15	0				5	0	1	15	0				5	0	1	15	0
5	0	1	15	0				5	0	1	15	1				5	0	1	15	0				5	0	1	15	1
5	0	1	15	0				5	0	1	15	0				5	0	1	15	0				5	0	1	15	0
5	0.75	1	15	0				5	0.5	1	15	0				5	4.55	1	15	0				5	0.65	1	15	0
5	0.75	1	15	0				5	0.5	1	15	0				5	4.55	1	15	0				5	0.65	1	15	1
5	0.75	1	15	0				5	0.5	1	15	0				5	4.55	1	15	1				5	0.65	1	15	0
5	0.75	1	15	0				5	0.5	1	15	0				5	4.55	1	15	0				5	0.65	1	15	0
5	7.5	1	15	0				5	5	1	15	0				5	45.5	1	15	6				5	6.5	1	15	0
5	7.5	1	15	0				5	5	1	15	0				5	45.5	1	15	2				5	6.5	1	15	0
5	7.5	1	15	0				5	5	1	15	0				5	45.5	1	15	3				5	6.5	1	15	0
5	7.5	1	15	0				5	5	1	15	0				5	45.5	1	15	4				5	6.5	1	15	1
5	75	1	15	13				5	50	1	15	5				5	455	1	15	11				5	65	1	15	7
5	75	1	15	13				5	50	1	15	4				5	455	1	15	12				5	65	1	15	6
5	75	1	15	12				5	50	1	15	5				5	455	1	15	10				5	65	1	15	9
5	75	1	15	14				5	50	1	15	6				5	455	1	15	15				5	65	1	15	9
5	0	2	15	0				5	0	2	15	0				5	0	2	15	0				5	0	2	15	0
5	0	2	15	0				5	0	2	15	0				5	0	2	15	0				5	0	2	15	0
5	0	2	15	0				5	0	2	15	0				5	0	2	15	0				5	0	2	15	0
5	0	2	15	0				5	0	2	15	0				5	0	2	15	0				5	0	2	15	0
5	0.75	2	15	2				5	0.5	2	15	1				5	4.55	2	15	1				5	0.65	2	15	0
5	0.75	2	15	0				5	0.5	2	15	0				5	4.55	2	15	1				5	0.65	2	15	0
5	0.75	2	15	0				5	0.5	2	15	1				5	4.55	2	15	0				5	0.65	2	15	0
5	0.75	2	15	1				5	0.5	2	15	0				5	4.55	2	15	0				5	0.65	2	15	1
5	7.5	2	15	7				5	5	2	15	2				5	45.5	2	15	4				5	6.5	2	15	0
5	7.5	2	15	11				5	5	2	15	3				5	45.5	2	15	9				5	6.5	2	15	0
5	7.5	2	15	14				5	5	2	15	2				5	45.5	2	15	9				5	6.5	2	15	0
5	7.5	2	15	15				5	5	2	15	3				5	45.5	2	15	7				5	6.5	2	15	1
5	75	2	15	12				5	50	2	15	4				5	455	2	15	15				5	65	2	15	5
5	75	2	15	11				5	50	2	15	4				5	455	2	15	15				5	65	2	15	3
5	75	2	15	9				5	50	2	15	1				5	455	2	15	15				5	65	2	15	3
5	75	2	15	0				5	50	2	15	1				5	455	2	15	15				5	65	2	15	9
5	0	3	15	0				5	0	3	15	0				5	0	3	15	0				5	0	3	15	0
5	0	3	15	0				5	0	3	15	0				5	0	3	15	0				5	0	3	15	0
5	0	3	15	0				5	0	3	15	0				5	0	3	15	0				5	0	3	15	0
5	0	3	15	0				5	0	3	15	0				5	0	3	15	0				5	0	3	15	0
5	0.75	3	15	0				5	0.5	3	15	0				5	4.55	3	15	0				5	0.65	3	15	1
5	0.75	3	15	0				5	0.5	3	15	0				5	4.55	3	15	0				5	0.65	3	15	1
5	0.75	3	15	1				5	0.5	3	15	4				5	4.55	3	15	2				5	0.65	3	15	0
5	0.75	3	15	0				5	0.5	3	15	0				5	4.55	3	15	0				5	0.65	3	15	1
5	7.5	3	15	1				5	5	3	15	0				5	45.5	3	15	7				5	6.5	3	15	0
5	7.5	3	15	3				5	5	3	15	0				5	45.5	3	15	8				5	6.5	3	15	1
5	7.5	3	15	4				5	5	3	15	0				5	45.5	3	15	7				5	6.5	3	15	2
5	7.5	3	15	1				5	5	3	15	0				5	45.5	3	15	8				5	6.5	3	15	3
5	75	3	15	6				5	50	3	15	3				5	455	3	15	15				5	65	3	15	11
5	75	3	15	6				5	50	3	15	3				5	455	3	15	14				5	65	3	15	10
5	75	3	15	9				5	50	3	15	3				5	455	3	15	15				5	65	3	15	7
5	75	3	15	6				5	50	3	15	9				5	455	3	15	15				5	65	3	15	6
5	0	4	15	0				5	0	4	15	0				5	0	4	15	0				5	0	4	15	0
5	0	4	15	0				5	0	4	15	0				5	0	4	15	0				5	0	4	15	0
5	0	4	15	0				5	0	4	15	0				5	0	4	15	0				5	0	4	15	0
5	0	4	15	0				5	0	4	15	0				5	0	4	15	0				5	0	4	15	0
5	0.75	4	15	0				5	0.5	4	15	0				5	4.55	4	15	0				5	0.65	4	15	1
5	0.75	4	15	0				5	0.5	4	15	0				5	4.55	4	15	1				5	0.65	4	15	1
5	0.75	4	15	1				5	0.5	4	15	0				5	4.55	4	15	2				5	0.65	4	15	1
5	0.75	4	15	0				5	0.5	4	15	1				5	4.55	4	15	1				5	0.65	4	15	1
5	7.5	4	15	1				5	5	4	15	0				5	45.5	4	15	6				5	6.5	4	15	0
5	7.5	4	15	3				5	5	4	15	0				5	45.5	4	15	6				5	6.5	4	15	1
5	7.5	4	15	3				5	5	4	15	0				5	45.5	4	15	6				5	6.5	4	15	4
5	7.5	4	15	1				5	5	4	15	0				5	45.5	4	15	9				5	6.5	4	15	3
5	75	4	15	4				5	50	4	15	3				5	455	4	15	14				5	65	4	15	10
5	75	4	15	4				5	50	4	15	3				5	455	4	15	14				5	65	4	15	10
5	75	4	15	9				5	50	4	15	4				5	455	4	15	15				5	65	4	15	8
5	75	4	15	5				5	50	4	15	8				5	455	4	15	15				5	65	4	15	6
6	0	1	15	0				6	0	1	15	0				6	0	1	15	0				6	0	1	15	0
6	0	1	15	0				6	0	1	15	0				6	0	1	15	0				6	0	1	15	0
6	0	1	15	0				6	0	1	15	1				6	0	1	15	0				6	0	1	15	1
6	0	1	15	0				6	0	1	15	0				6	0	1	15	0				6	0	1	15	0
6	0.75	1	15	0				6	0.5	1	15	0				6	4.55	1	15	0				6	0.65	1	15	0
6	0.75	1	15	0				6	0.5	1	15	0				6	4.55	1	15	0				6	0.65	1	15	1
6	0.75	1	15	0				6	0.5	1	15	0				6	4.55	1	15	1				6	0.65	1	15	0
6	0.75	1	15	0				6	0.5	1	15	0				6	4.55	1	15	0				6	0.65	1	15	0
6	7.5	1	15	0				6	5	1	15	0				6	45.5	1	15	6				6	6.5	1	15	0
6	7.5	1	15	0				6	5	1	15	0				6	45.5	1	15	2				6	6.5	1	15	0
6	7.5	1	15	0				6	5	1	15	0				6	45.5	1	15	3				6	6.5	1	15	0
6	7.5	1	15	0				6	5	1	15	0				6	45.5	1	15	4				6	6.5	1	15	1
6	75	1	15	14				6	50	1	15	5				6	455	1	15	12				6	65	1	15	9
6	75	1	15	14				6	50	1	15	5				6	455	1	15	13				6	65	1	15	8
6	75	1	15	12				6	50	1	15	5				6	455	1	15	10				6	65	1	15	12
6	75	1	15	14				6	50	1	15	8				6	455	1	15	15				6	65	1	15	9
6	0	2	15	0				6	0	2	15	0				6	0	2	15	0				6	0	2	15	0
6	0	2	15	0				6	0	2	15	0				6	0	2	15	0				6	0	2	15	0
6	0	2	15	0				6	0	2	15	0				6	0	2	15	0				6	0	2	15	0
6	0	2	15	0				6	0	2	15	0				6	0	2	15	0				6	0	2	15	0
6	0.75	2	15	2				6	0.5	2	15	4				6	4.55	2	15	1				6	0.65	2	15	0
6	0.75	2	15	0				6	0.5	2	15	2				6	4.55	2	15	1				6	0.65	2	15	0
6	0.75	2	15	1				6	0.5	2	15	1				6	4.55	2	15	0				6	0.65	2	15	0
6	0.75	2	15	1				6	0.5	2	15	0				6	4.55	2	15	0				6	0.65	2	15	1
6	7.5	2	15	10				6	5	2	15	3				6	45.5	2	15	6				6	6.5	2	15	0
6	7.5	2	15	11				6	5	2	15	5				6	45.5	2	15	12				6	6.5	2	15	0
6	7.5	2	15	14				6	5	2	15	2				6	45.5	2	15	9				6	6.5	2	15	0
6	7.5	2	15	15				6	5	2	15	4				6	45.5	2	15	9				6	6.5	2	15	1
6	75	2	15	13				6	50	2	15	4				6	455	2	15	15				6	65	2	15	5
6	75	2	15	11				6	50	2	15	4				6	455	2	15	15				6	65	2	15	3
6	75	2	15	10				6	50	2	15	3				6	455	2	15	15				6	65	2	15	4
6	75	2	15	0				6	50	2	15	2				6	455	2	15	15				6	65	2	15	11
6	0	3	15	0				6	0	3	15	0				6	0	3	15	0				6	0	3	15	0
6	0	3	15	0				6	0	3	15	0				6	0	3	15	0				6	0	3	15	0
6	0	3	15	0				6	0	3	15	0				6	0	3	15	0				6	0	3	15	0
6	0	3	15	0				6	0	3	15	0				6	0	3	15	0				6	0	3	15	0
6	0.75	3	15	0				6	0.5	3	15	0				6	4.55	3	15	0				6	0.65	3	15	1
6	0.75	3	15	0				6	0.5	3	15	0				6	4.55	3	15	0				6	0.65	3	15	1
6	0.75	3	15	1				6	0.5	3	15	4				6	4.55	3	15	2				6	0.65	3	15	0
6	0.75	3	15	1				6	0.5	3	15	1				6	4.55	3	15	0				6	0.65	3	15	1
6	7.5	3	15	1				6	5	3	15	0				6	45.5	3	15	10				6	6.5	3	15	1
6	7.5	3	15	4				6	5	3	15	0				6	45.5	3	15	11				6	6.5	3	15	1
6	7.5	3	15	7				6	5	3	15	0				6	45.5	3	15	11				6	6.5	3	15	2
6	7.5	3	15	1				6	5	3	15	0				6	45.5	3	15	10				6	6.5	3	15	3
6	75	3	15	6				6	50	3	15	4				6	455	3	15	15				6	65	3	15	12
6	75	3	15	6				6	50	3	15	3				6	455	3	15	14				6	65	3	15	10
6	75	3	15	10				6	50	3	15	3				6	455	3	15	15				6	65	3	15	8
6	75	3	15	6				6	50	3	15	9				6	455	3	15	15				6	65	3	15	7
6	0	4	15	0				6	0	4	15	0				6	0	4	15	0				6	0	4	15	0
6	0	4	15	0				6	0	4	15	0				6	0	4	15	0				6	0	4	15	0
6	0	4	15	0				6	0	4	15	0				6	0	4	15	0				6	0	4	15	0
6	0	4	15	0				6	0	4	15	0				6	0	4	15	0				6	0	4	15	0
6	0.75	4	15	0				6	0.5	4	15	0				6	4.55	4	15	0				6	0.65	4	15	1
6	0.75	4	15	1				6	0.5	4	15	0				6	4.55	4	15	1				6	0.65	4	15	1
6	0.75	4	15	1				6	0.5	4	15	0				6	4.55	4	15	2				6	0.65	4	15	1
6	0.75	4	15	1				6	0.5	4	15	1				6	4.55	4	15	2				6	0.65	4	15	1
6	7.5	4	15	1				6	5	4	15	0				6	45.5	4	15	7				6	6.5	4	15	1
6	7.5	4	15	4				6	5	4	15	1				6	45.5	4	15	10				6	6.5	4	15	2
6	7.5	4	15	5				6	5	4	15	0				6	45.5	4	15	11				6	6.5	4	15	4
6	7.5	4	15	1				6	5	4	15	0				6	45.5	4	15	10				6	6.5	4	15	4
6	75	4	15	5				6	50	4	15	4				6	455	4	15	14				6	65	4	15	12
6	75	4	15	5				6	50	4	15	4				6	455	4	15	14				6	65	4	15	12
6	75	4	15	10				6	50	4	15	3				6	455	4	15	15				6	65	4	15	8
6	75	4	15	5				6	50	4	15	8				6	455	4	15	15				6	65	4	15	7
7	0	1	15	0				7	0	1	15	0				7	0	1	15	0				7	0	1	15	0
7	0	1	15	0				7	0	1	15	0				7	0	1	15	0				7	0	1	15	0
7	0	1	15	0				7	0	1	15	1				7	0	1	15	0				7	0	1	15	1
7	0	1	15	0				7	0	1	15	0				7	0	1	15	0				7	0	1	15	0
7	0.75	1	15	0				7	0.5	1	15	0				7	4.55	1	15	0				7	0.65	1	15	0
7	0.75	1	15	0				7	0.5	1	15	0				7	4.55	1	15	0				7	0.65	1	15	1
7	0.75	1	15	0				7	0.5	1	15	0				7	4.55	1	15	1				7	0.65	1	15	0
7	0.75	1	15	0				7	0.5	1	15	0				7	4.55	1	15	0				7	0.65	1	15	0
7	7.5	1	15	0				7	5	1	15	0				7	45.5	1	15	6				7	6.5	1	15	0
7	7.5	1	15	0				7	5	1	15	0				7	45.5	1	15	2				7	6.5	1	15	0
7	7.5	1	15	0				7	5	1	15	0				7	45.5	1	15	3				7	6.5	1	15	0
7	7.5	1	15	0				7	5	1	15	0				7	45.5	1	15	4				7	6.5	1	15	1
7	75	1	15	14				7	50	1	15	5				7	455	1	15	12				7	65	1	15	9
7	75	1	15	15				7	50	1	15	5				7	455	1	15	13				7	65	1	15	9
7	75	1	15	12				7	50	1	15	5				7	455	1	15	11				7	65	1	15	12
7	75	1	15	15				7	50	1	15	8				7	455	1	15	15				7	65	1	15	10
7	0	2	15	0				7	0	2	15	0				7	0	2	15	0				7	0	2	15	0
7	0	2	15	0				7	0	2	15	0				7	0	2	15	0				7	0	2	15	0
7	0	2	15	0				7	0	2	15	0				7	0	2	15	0				7	0	2	15	0
7	0	2	15	0				7	0	2	15	0				7	0	2	15	0				7	0	2	15	1
7	0.75	2	15	2				7	0.5	2	15	4				7	4.55	2	15	2				7	0.65	2	15	0
7	0.75	2	15	0				7	0.5	2	15	2				7	4.55	2	15	1				7	0.65	2	15	1
7	0.75	2	15	1				7	0.5	2	15	1				7	4.55	2	15	0				7	0.65	2	15	0
7	0.75	2	15	2				7	0.5	2	15	0				7	4.55	2	15	0				7	0.65	2	15	1
7	7.5	2	15	10				7	5	2	15	4				7	45.5	2	15	10				7	6.5	2	15	0
7	7.5	2	15	12				7	5	2	15	5				7	45.5	2	15	13				7	6.5	2	15	0
7	7.5	2	15	14				7	5	2	15	4				7	45.5	2	15	12				7	6.5	2	15	2
7	7.5	2	15	15				7	5	2	15	4				7	45.5	2	15	13				7	6.5	2	15	2
7	75	2	15	14				7	50	2	15	4				7	455	2	15	15				7	65	2	15	8
7	75	2	15	11				7	50	2	15	5				7	455	2	15	15				7	65	2	15	7
7	75	2	15	10				7	50	2	15	3				7	455	2	15	15				7	65	2	15	6
7	75	2	15	0				7	50	2	15	3				7	455	2	15	15				7	65	2	15	13
7	0	3	15	0				7	0	3	15	0				7	0	3	15	0				7	0	3	15	0
7	0	3	15	0				7	0	3	15	0				7	0	3	15	0				7	0	3	15	0
7	0	3	15	0				7	0	3	15	0				7	0	3	15	1				7	0	3	15	0
7	0	3	15	0				7	0	3	15	0				7	0	3	15	0				7	0	3	15	0
7	0.75	3	15	4				7	0.5	3	15	0				7	4.55	3	15	0				7	0.65	3	15	2
7	0.75	3	15	0				7	0.5	3	15	0				7	4.55	3	15	0				7	0.65	3	15	1
7	0.75	3	15	1				7	0.5	3	15	5				7	4.55	3	15	2				7	0.65	3	15	1
7	0.75	3	15	1				7	0.5	3	15	1				7	4.55	3	15	1				7	0.65	3	15	2
7	7.5	3	15	2				7	5	3	15	1				7	45.5	3	15	10				7	6.5	3	15	1
7	7.5	3	15	6				7	5	3	15	0				7	45.5	3	15	11				7	6.5	3	15	3
7	7.5	3	15	8				7	5	3	15	0				7	45.5	3	15	12				7	6.5	3	15	3
7	7.5	3	15	3				7	5	3	15	0				7	45.5	3	15	12				7	6.5	3	15	5
7	75	3	15	6				7	50	3	15	4				7	455	3	15	15				7	65	3	15	14
7	75	3	15	8				7	50	3	15	5				7	455	3	15	14				7	65	3	15	11
7	75	3	15	10				7	50	3	15	3				7	455	3	15	15				7	65	3	15	9
7	75	3	15	7				7	50	3	15	9				7	455	3	15	15				7	65	3	15	10
7	0	4	15	0				7	0	4	15	0				7	0	4	15	0				7	0	4	15	0
7	0	4	15	0				7	0	4	15	0				7	0	4	15	0				7	0	4	15	0
7	0	4	15	0				7	0	4	15	0				7	0	4	15	1				7	0	4	15	0
7	0	4	15	0				7	0	4	15	0				7	0	4	15	0				7	0	4	15	0
7	0.75	4	15	1				7	0.5	4	15	0				7	4.55	4	15	0				7	0.65	4	15	2
7	0.75	4	15	1				7	0.5	4	15	0				7	4.55	4	15	1				7	0.65	4	15	1
7	0.75	4	15	1				7	0.5	4	15	0				7	4.55	4	15	2				7	0.65	4	15	1
7	0.75	4	15	1				7	0.5	4	15	1				7	4.55	4	15	2				7	0.65	4	15	2
7	7.5	4	15	1				7	5	4	15	1				7	45.5	4	15	9				7	6.5	4	15	1
7	7.5	4	15	4				7	5	4	15	2				7	45.5	4	15	11				7	6.5	4	15	3
7	7.5	4	15	7				7	5	4	15	0				7	45.5	4	15	12				7	6.5	4	15	4
7	7.5	4	15	3				7	5	4	15	0				7	45.5	4	15	12				7	6.5	4	15	4
7	75	4	15	7				7	50	4	15	4				7	455	4	15	15				7	65	4	15	14
7	75	4	15	8				7	50	4	15	5				7	455	4	15	14				7	65	4	15	12
7	75	4	15	11				7	50	4	15	4				7	455	4	15	15				7	65	4	15	9
7	75	4	15	6				7	50	4	15	8				7	455	4	15	15				7	65	4	15	10

## Sheet: Probit  7DAEx byPulled day 2016
		Karate							AdmirePro							Bracket							Transform
$	rate	rep	n	dead			$	rate	rep	n	dead			$	rate	spray	n	dead			$	rate	spray	n	dead
0	0	1	15	0			0	0	1	15	0			0	0	1	15	0			0	0	1	15	0
0	0	1	15	0			0	0	1	15	0			0	0	1	15	0			0	0	1	15	0
0	0	1	15	0			0	0	1	15	0			0	0	1	15	0			0	0	1	15	1
0	0	1	15	0			0	0	1	15	0			0	0	1	15	0			0	0	1	15	0
0	0.75	1	15	0			0	0.5	1	15	0			0	4.55	1	15	0			0	0.65	1	15	0
0	0.75	1	15	0			0	0.5	1	15	0			0	4.55	1	15	0			0	0.65	1	15	1
0	0.75	1	15	0			0	0.5	1	15	0			0	4.55	1	15	1			0	0.65	1	15	0
0	0.75	1	15	0			0	0.5	1	15	0			0	4.55	1	15	0			0	0.65	1	15	0
0	7.5	1	15	10			0	5	1	15	2			0	45.5	1	15	6			0	6.5	1	15	0
0	7.5	1	15	5			0	5	1	15	1			0	45.5	1	15	2			0	6.5	1	15	0
0	7.5	1	15	11			0	5	1	15	3			0	45.5	1	15	3			0	6.5	1	15	0
0	7.5	1	15	5			0	5	1	15	0			0	45.5	1	15	4			0	6.5	1	15	1
0	75	1	15	14			0	50	1	15	5			0	455	1	15	12			0	65	1	15	9
0	75	1	15	15			0	50	1	15	5			0	455	1	15	13			0	65	1	15	9
0	75	1	15	12			0	50	1	15	5			0	455	1	15	11			0	65	1	15	12
0	75	1	15	15			0	50	1	15	8			0	455	1	15	15			0	65	1	15	10
0	0	2	15	0			0	0	2	15	0			0	0	2	15	0			0	0	2	15	0
0	0	2	15	0			0	0	2	15	0			0	0	2	15	0			0	0	2	15	0
0	0	2	15	0			0	0	2	15	0			0	0	2	15	0			0	0	2	15	0
0	0	2	15	0			0	0	2	15	0			0	0	2	15	0			0	0	2	15	1
0	0.75	2	15	2			0	0.5	2	15	4			0	4.55	2	15	2			0	0.65	2	15	0
0	0.75	2	15	0			0	0.5	2	15	2			0	4.55	2	15	1			0	0.65	2	15	1
0	0.75	2	15	1			0	0.5	2	15	1			0	4.55	2	15	0			0	0.65	2	15	0
0	0.75	2	15	2			0	0.5	2	15	0			0	4.55	2	15	0			0	0.65	2	15	1
0	7.5	2	15	10			0	5	2	15	4			0	45.5	2	15	10			0	6.5	2	15	0
0	7.5	2	15	6			0	5	2	15	5			0	45.5	2	15	13			0	6.5	2	15	0
0	7.5	2	15	10			0	5	2	15	4			0	45.5	2	15	12			0	6.5	2	15	2
0	7.5	2	15	10			0	5	2	15	4			0	45.5	2	15	13			0	6.5	2	15	2
0	75	2	15	14			0	50	2	15	6			0	455	2	15	15			0	65	2	15	8
0	75	2	15	11			0	50	2	15	5			0	455	2	15	15			0	65	2	15	7
0	75	2	15	10			0	50	2	15	8			0	455	2	15	15			0	65	2	15	6
0	75	2	15	0			0	50	2	15	5			0	455	2	15	15			0	65	2	15	13
0	0	3	15	0			0	0	3	15	0			0	0	3	15	0			0	0	3	15	0
0	0	3	15	0			0	0	3	15	0			0	0	3	15	0			0	0	3	15	0
0	0	3	15	0			0	0	3	15	0			0	0	3	15	1			0	0	3	15	0
0	0	3	15	0			0	0	3	15	0			0	0	3	15	0			0	0	3	15	0
0	0.75	3	15	4			0	0.5	3	15	0			0	4.55	3	15	0			0	0.65	3	15	2
0	0.75	3	15	0			0	0.5	3	15	0			0	4.55	3	15	0			0	0.65	3	15	1
0	0.75	3	15	1			0	0.5	3	15	5			0	4.55	3	15	2			0	0.65	3	15	1
0	0.75	3	15	1			0	0.5	3	15	1			0	4.55	3	15	1			0	0.65	3	15	2
0	7.5	3	15	2			0	5	3	15	1			0	45.5	3	15	10			0	6.5	3	15	1
0	7.5	3	15	6			0	5	3	15	0			0	45.5	3	15	11			0	6.5	3	15	3
0	7.5	3	15	8			0	5	3	15	0			0	45.5	3	15	12			0	6.5	3	15	3
0	7.5	3	15	3			0	5	3	15	0			0	45.5	3	15	12			0	6.5	3	15	5
0	75	3	15	6			0	50	3	15	4			0	455	3	15	15			0	65	3	15	14
0	75	3	15	8			0	50	3	15	5			0	455	3	15	14			0	65	3	15	11
0	75	3	15	10			0	50	3	15	3			0	455	3	15	15			0	65	3	15	9
0	75	3	15	7			0	50	3	15	9			0	455	3	15	15			0	65	3	15	10
0	0	4	15	0			0	0	4	15	0			0	0	4	15	0			0	0	4	15	0
0	0	4	15	0			0	0	4	15	0			0	0	4	15	0			0	0	4	15	0
0	0	4	15	0			0	0	4	15	0			0	0	4	15	1			0	0	4	15	0
0	0	4	15	0			0	0	4	15	0			0	0	4	15	0			0	0	4	15	0
0	0.75	4	15	1			0	0.5	4	15	0			0	4.55	4	15	0			0	0.65	4	15	2
0	0.75	4	15	1			0	0.5	4	15	0			0	4.55	4	15	1			0	0.65	4	15	1
0	0.75	4	15	1			0	0.5	4	15	0			0	4.55	4	15	2			0	0.65	4	15	1
0	0.75	4	15	1			0	0.5	4	15	1			0	4.55	4	15	2			0	0.65	4	15	2
0	7.5	4	15	1			0	5	4	15	1			0	45.5	4	15	9			0	6.5	4	15	1
0	7.5	4	15	4			0	5	4	15	2			0	45.5	4	15	11			0	6.5	4	15	3
0	7.5	4	15	7			0	5	4	15	0			0	45.5	4	15	12			0	6.5	4	15	4
0	7.5	4	15	3			0	5	4	15	0			0	45.5	4	15	12			0	6.5	4	15	4
0	75	4	15	7			0	50	4	15	4			0	455	4	15	15			0	65	4	15	14
0	75	4	15	8			0	50	4	15	5			0	455	4	15	14			0	65	4	15	12
0	75	4	15	11			0	50	4	15	4			0	455	4	15	15			0	65	4	15	9
0	75	4	15	6			0	50	4	15	8			0	455	4	15	15			0	65	4	15	10
2	0	1	15	0			2	0	1	15	0			2	0	1	15	1			2	0	1	15	0
2	0	1	15	0			2	0	1	15	0			2	0	1	15	0			2	0	1	15	0
2	0	1	15	0			2	0	1	15	0			2	0	1	15	0			2	0	1	15	0
2	0	1	15	1			2	0	1	15	0			2	0	1	15	0			2	0	1	15	0
2	0.75	1	15	2			2	0.5	1	15	0			2	4.55	1	15	2			2	0.65	1	15	0
2	0.75	1	15	0			2	0.5	1	15	0			2	4.55	1	15	0			2	0.65	1	15	0
2	0.75	1	15	0			2	0.5	1	15	0			2	4.55	1	15	0			2	0.65	1	15	0
2	0.75	1	15	1			2	0.5	1	15	0			2	4.55	1	15	1			2	0.65	1	15	0
2	7.5	1	15	4			2	5	1	15	1			2	45.5	1	15	2			2	6.5	1	15	0
2	7.5	1	15	3			2	5	1	15	0			2	45.5	1	15	6			2	6.5	1	15	0
2	7.5	1	15	3			2	5	1	15	0			2	45.5	1	15	2			2	6.5	1	15	0
2	7.5	1	15	3			2	5	1	15	2			2	45.5	1	15	0			2	6.5	1	15	1
2	75	1	15	14			2	50	1	15	3			2	455	1	15	15			2	65	1	15	6
2	75	1	15	11			2	50	1	15	3			2	455	1	15	15			2	65	1	15	8
2	75	1	15	11			2	50	1	15	4			2	455	1	15	14			2	65	1	15	11
2	75	1	15	12			2	50	1	15	1			2	455	1	15	15			2	65	1	15	7
2	0	2	15	0			2	0	2	15	0			2	0	2	15	1			2	0	2	15	0
2	0	2	15	0			2	0	2	15	0			2	0	2	15	0			2	0	2	15	0
2	0	2	15	0			2	0	2	15	0			2	0	2	15	0			2	0	2	15	0
2	0	2	15	0			2	0	2	15	1			2	0	2	15	1			2	0	2	15	0
2	0.75	2	15	0			2	0.5	2	15	2			2	4.55	2	15	5			2	0.65	2	15	2
2	0.75	2	15	1			2	0.5	2	15	2			2	4.55	2	15	3			2	0.65	2	15	2
2	0.75	2	15	2			2	0.5	2	15	2			2	4.55	2	15	0			2	0.65	2	15	0
2	0.75	2	15	1			2	0.5	2	15	1			2	4.55	2	15	1			2	0.65	2	15	0
2	7.5	2	15	4			2	5	2	15	2			2	45.5	2	15	6			2	6.5	2	15	1
2	7.5	2	15	2			2	5	2	15	2			2	45.5	2	15	9			2	6.5	2	15	0
2	7.5	2	15	2			2	5	2	15	0			2	45.5	2	15	8			2	6.5	2	15	1
2	7.5	2	15	2			2	5	2	15	1			2	45.5	2	15	7			2	6.5	2	15	4
2	75	2	15	9			2	50	2	15	4			2	455	2	15	15			2	65	2	15	6
2	75	2	15	8			2	50	2	15	7			2	455	2	15	15			2	65	2	15	5
2	75	2	15	15			2	50	2	15	5			2	455	2	15	11			2	65	2	15	7
2	75	2	15	15			2	50	2	15	3			2	455	2	15	15			2	65	2	15	9
2	0	3	15	0			2	0	3	15	0			2	0	3	15	0			2	0	3	15	0
2	0	3	15	1			2	0	3	15	0			2	0	3	15	0			2	0	3	15	0
2	0	3	15	1			2	0	3	15	0			2	0	3	15	0			2	0	3	15	0
2	0	3	15	0			2	0	3	15	0			2	0	3	15	1			2	0	3	15	2
2	0.75	3	15	1			2	0.5	3	15	3			2	4.55	3	15	2			2	0.65	3	15	2
2	0.75	3	15	1			2	0.5	3	15	0			2	4.55	3	15	2			2	0.65	3	15	0
2	0.75	3	15	0			2	0.5	3	15	1			2	4.55	3	15	2			2	0.65	3	15	0
2	0.75	3	15	1			2	0.5	3	15	1			2	4.55	3	15	1			2	0.65	3	15	2
2	7.5	3	15	1			2	5	3	15	1			2	45.5	3	15	3			2	6.5	3	15	1
2	7.5	3	15	1			2	5	3	15	0			2	45.5	3	15	2			2	6.5	3	15	0
2	7.5	3	15	0			2	5	3	15	1			2	45.5	3	15	4			2	6.5	3	15	0
2	7.5	3	15	0			2	5	3	15	0			2	45.5	3	15	4			2	6.5	3	15	5
2	75	3	15	10			2	50	3	15	5			2	455	3	15	15			2	65	3	15	4
2	75	3	15	14			2	50	3	15	2			2	455	3	15	15			2	65	3	15	3
2	75	3	15	12			2	50	3	15	3			2	455	3	15	14			2	65	3	15	7
2	75	3	15	13			2	50	3	15	4			2	455	3	15	12			2	65	3	15	3
2	0	4	15	0			2	0	4	15	0			2	0	4	15	0			2	0	4	15	0
2	0	4	15	0			2	0	4	15	1			2	0	4	15	0			2	0	4	15	0
2	0	4	15	0			2	0	4	15	0			2	0	4	15	0			2	0	4	15	0
2	0	4	15	0			2	0	4	15	0			2	0	4	15	0			2	0	4	15	0
2	0.75	4	15	0			2	0.5	4	15	0			2	4.55	4	15	0			2	0.65	4	15	0
2	0.75	4	15	0			2	0.5	4	15	0			2	4.55	4	15	0			2	0.65	4	15	0
2	0.75	4	15	0			2	0.5	4	15	0			2	4.55	4	15	1			2	0.65	4	15	0
2	0.75	4	15	0			2	0.5	4	15	0			2	4.55	4	15	0			2	0.65	4	15	0
2	7.5	4	15	0			2	5	4	15	0			2	45.5	4	15	0			2	6.5	4	15	0
2	7.5	4	15	2			2	5	4	15	0			2	45.5	4	15	0			2	6.5	4	15	0
2	7.5	4	15	0			2	5	4	15	0			2	45.5	4	15	3			2	6.5	4	15	0
2	7.5	4	15	3			2	5	4	15	0			2	45.5	4	15	2			2	6.5	4	15	0
2	75	4	15	12			2	50	4	15	5			2	455	4	15	14			2	65	4	15	6
2	75	4	15	12			2	50	4	15	2			2	455	4	15	13			2	65	4	15	6
2	75	4	15	11			2	50	4	15	2			2	455	4	15	13			2	65	4	15	5
2	75	4	15	11			2	50	4	15	4			2	455	4	15	12			2	65	4	15	5
4	0	1	15	0			4	0	1	15	0			4	0	1	15	0			4	0	1	15	0
4	0	1	15	0			4	0	1	15	0			4	0	1	15	0			4	0	1	15	0
4	0	1	15	0			4	0	1	15	0			4	0	1	15	0			4	0	1	15	0
4	0	1	15	0			4	0	1	15	0			4	0	1	15	0			4	0	1	15	0
4	0.75	1	15	0			4	0.5	1	15	0			4	4.55	1	15	0			4	0.65	1	15	0
4	0.75	1	15	0			4	0.5	1	15	0			4	4.55	1	15	0			4	0.65	1	15	0
4	0.75	1	15	0			4	0.5	1	15	0			4	4.55	1	15	0			4	0.65	1	15	0
4	0.75	1	15	0			4	0.5	1	15	0			4	4.55	1	15	0			4	0.65	1	15	0
4	7.5	1	15	1			4	5	1	15	1			4	45.5	1	15	1			4	6.5	1	15	1
4	7.5	1	15	2			4	5	1	15	2			4	45.5	1	15	2			4	6.5	1	15	2
4	7.5	1	15	2			4	5	1	15	2			4	45.5	1	15	2			4	6.5	1	15	2
4	7.5	1	15	2			4	5	1	15	2			4	45.5	1	15	2			4	6.5	1	15	2
4	75	1	15	10			4	50	1	15	3			4	455	1	15	15			4	65	1	15	4
4	75	1	15	9			4	50	1	15	2			4	455	1	15	15			4	65	1	15	5
4	75	1	15	12			4	50	1	15	0			4	455	1	15	15			4	65	1	15	7
4	75	1	15	10			4	50	1	15	2			4	455	1	15	10			4	65	1	15	2
4	0	2	15	0			4	0	2	15	0			4	0	2	15	0			4	0	2	15	0
4	0	2	15	0			4	0	2	15	0			4	0	2	15	0			4	0	2	15	0
4	0	2	15	0			4	0	2	15	0			4	0	2	15	0			4	0	2	15	0
4	0	2	15	0			4	0	2	15	0			4	0	2	15	0			4	0	2	15	0
4	0.75	2	15	0			4	0.5	2	15	0			4	4.55	2	15	0			4	0.65	2	15	0
4	0.75	2	15	0			4	0.5	2	15	0			4	4.55	2	15	0			4	0.65	2	15	0
4	0.75	2	15	0			4	0.5	2	15	0			4	4.55	2	15	0			4	0.65	2	15	0
4	0.75	2	15	0			4	0.5	2	15	0			4	4.55	2	15	0			4	0.65	2	15	0
4	7.5	2	15	1			4	5	2	15	0			4	45.5	2	15	0			4	6.5	2	15	0
4	7.5	2	15	1			4	5	2	15	0			4	45.5	2	15	0			4	6.5	2	15	0
4	7.5	2	15	2			4	5	2	15	0			4	45.5	2	15	0			4	6.5	2	15	0
4	7.5	2	15	3			4	5	2	15	0			4	45.5	2	15	0			4	6.5	2	15	0
4	75	2	15	15			4	50	2	15	3			4	455	2	15	15			4	65	2	15	1
4	75	2	15	14			4	50	2	15	4			4	455	2	15	13			4	65	2	15	6
4	75	2	15	15			4	50	2	15	3			4	455	2	15	14			4	65	2	15	3
4	75	2	15	15			4	50	2	15	4			4	455	2	15	15			4	65	2	15	2
4	0	3	15	0			4	0	3	15	0			4	0	3	15	0			4	0	3	15	0
4	0	3	15	0			4	0	3	15	0			4	0	3	15	0			4	0	3	15	0
4	0	3	15	0			4	0	3	15	0			4	0	3	15	0			4	0	3	15	0
4	0	3	15	0			4	0	3	15	0			4	0	3	15	0			4	0	3	15	0
4	0.75	3	15	0			4	0.5	3	15	0			4	4.55	3	15	0			4	0.65	3	15	0
4	0.75	3	15	0			4	0.5	3	15	0			4	4.55	3	15	0			4	0.65	3	15	0
4	0.75	3	15	0			4	0.5	3	15	0			4	4.55	3	15	0			4	0.65	3	15	0
4	0.75	3	15	0			4	0.5	3	15	0			4	4.55	3	15	0			4	0.65	3	15	0
4	7.5	3	15	0			4	5	3	15	0			4	45.5	3	15	0			4	6.5	3	15	0
4	7.5	3	15	0			4	5	3	15	0			4	45.5	3	15	0			4	6.5	3	15	0
4	7.5	3	15	0			4	5	3	15	0			4	45.5	3	15	0			4	6.5	3	15	0
4	7.5	3	15	0			4	5	3	15	0			4	45.5	3	15	0			4	6.5	3	15	0
4	75	3	15	3			4	50	3	15	3			4	455	3	15	15			4	65	3	15	3
4	75	3	15	7			4	50	3	15	2			4	455	3	15	15			4	65	3	15	4
4	75	3	15	8			4	50	3	15	2			4	455	3	15	14			4	65	3	15	2
4	75	3	15	7			4	50	3	15	1			4	455	3	15	12			4	65	3	15	3
4	0	4	15	0			4	0	4	15	0			4	0	4	15	0			4	0	4	15	0
4	0	4	15	0			4	0	4	15	0			4	0	4	15	0			4	0	4	15	0
4	0	4	15	0			4	0	4	15	0			4	0	4	15	0			4	0	4	15	0
4	0	4	15	0			4	0	4	15	0			4	0	4	15	0			4	0	4	15	0
4	0.75	4	15	0			4	0.5	4	15	0			4	4.55	4	15	0			4	0.65	4	15	0
4	0.75	4	15	0			4	0.5	4	15	0			4	4.55	4	15	0			4	0.65	4	15	0
4	0.75	4	15	0			4	0.5	4	15	0			4	4.55	4	15	0			4	0.65	4	15	0
4	0.75	4	15	0			4	0.5	4	15	0			4	4.55	4	15	0			4	0.65	4	15	0
4	7.5	4	15	2			4	5	4	15	0			4	45.5	4	15	0			4	6.5	4	15	0
4	7.5	4	15	1			4	5	4	15	0			4	45.5	4	15	0			4	6.5	4	15	0
4	7.5	4	15	1			4	5	4	15	0			4	45.5	4	15	0			4	6.5	4	15	0
4	7.5	4	15	2			4	5	4	15	0			4	45.5	4	15	0			4	6.5	4	15	0
4	75	4	15	9			4	50	4	15	3			4	455	4	15	13			4	65	4	15	2
4	75	4	15	10			4	50	4	15	1			4	455	4	15	14			4	65	4	15	2
4	75	4	15	12			4	50	4	15	2			4	455	4	15	14			4	65	4	15	4
4	75	4	15	11			4	50	4	15	2			4	455	4	15	15			4	65	4	15	5
7	0	1	15	0			7	0	1	15	0			7	0	1	15	0			7	0	1	15	0
7	0	1	15	0			7	0	1	15	0			7	0	1	15	0			7	0	1	15	0
7	0	1	15	0			7	0	1	15	0			7	0	1	15	0			7	0	1	15	0
7	0	1	15	0			7	0	1	15	0			7	0	1	15	0			7	0	1	15	0
7	0.75	1	15	0			7	0.5	1	15	0			7	4.55	1	15	0			7	0.65	1	15	0
7	0.75	1	15	0			7	0.5	1	15	0			7	4.55	1	15	0			7	0.65	1	15	0
7	0.75	1	15	0			7	0.5	1	15	0			7	4.55	1	15	0			7	0.65	1	15	0
7	0.75	1	15	0			7	0.5	1	15	0			7	4.55	1	15	0			7	0.65	1	15	0
7	7.5	1	15	1			7	5	1	15	1			7	45.5	1	15	1			7	6.5	1	15	0
7	7.5	1	15	0			7	5	1	15	0			7	45.5	1	15	0			7	6.5	1	15	0
7	7.5	1	15	0			7	5	1	15	0			7	45.5	1	15	0			7	6.5	1	15	0
7	7.5	1	15	4			7	5	1	15	0			7	45.5	1	15	1			7	6.5	1	15	0
7	75	1	15	2			7	50	1	15	1			7	455	1	15	4			7	65	1	15	1
7	75	1	15	11			7	50	1	15	3			7	455	1	15	9			7	65	1	15	1
7	75	1	15	4			7	50	1	15	1			7	455	1	15	9			7	65	1	15	1
7	75	1	15	7			7	50	1	15	4			7	455	1	15	7			7	65	1	15	4
7	0	2	15	0			7	0	2	15	0			7	0	2	15	0			7	0	2	15	0
7	0	2	15	0			7	0	2	15	0			7	0	2	15	0			7	0	2	15	0
7	0	2	15	0			7	0	2	15	0			7	0	2	15	0			7	0	2	15	0
7	0	2	15	0			7	0	2	15	0			7	0	2	15	0			7	0	2	15	0
7	0.75	2	15	0			7	0.5	2	15	0			7	4.55	2	15	0			7	0.65	2	15	0
7	0.75	2	15	0			7	0.5	2	15	0			7	4.55	2	15	0			7	0.65	2	15	0
7	0.75	2	15	0			7	0.5	2	15	0			7	4.55	2	15	0			7	0.65	2	15	0
7	0.75	2	15	0			7	0.5	2	15	0			7	4.55	2	15	0			7	0.65	2	15	0
7	7.5	2	15	1			7	5	2	15	0			7	45.5	2	15	0			7	6.5	2	15	0
7	7.5	2	15	0			7	5	2	15	0			7	45.5	2	15	0			7	6.5	2	15	0
7	7.5	2	15	0			7	5	2	15	0			7	45.5	2	15	0			7	6.5	2	15	0
7	7.5	2	15	3			7	5	2	15	0			7	45.5	2	15	0			7	6.5	2	15	0
7	75	2	15	14			7	50	2	15	0			7	455	2	15	14			7	65	2	15	1
7	75	2	15	10			7	50	2	15	1			7	455	2	15	15			7	65	2	15	2
7	75	2	15	8			7	50	2	15	2			7	455	2	15	11			7	65	2	15	2
7	75	2	15	11			7	50	2	15	2			7	455	2	15	14			7	65	2	15	1
7	0	3	15	0			7	0	3	15	0			7	0	3	15	0			7	0	3	15	0
7	0	3	15	0			7	0	3	15	0			7	0	3	15	0			7	0	3	15	0
7	0	3	15	0			7	0	3	15	0			7	0	3	15	0			7	0	3	15	0
7	0	3	15	0			7	0	3	15	0			7	0	3	15	0			7	0	3	15	0
7	0.75	3	15	0			7	0.5	3	15	0			7	4.55	3	15	0			7	0.65	3	15	0
7	0.75	3	15	0			7	0.5	3	15	0			7	4.55	3	15	0			7	0.65	3	15	0
7	0.75	3	15	0			7	0.5	3	15	0			7	4.55	3	15	0			7	0.65	3	15	0
7	0.75	3	15	0			7	0.5	3	15	0			7	4.55	3	15	0			7	0.65	3	15	0
7	7.5	3	15	0			7	5	3	15	0			7	45.5	3	15	0			7	6.5	3	15	0
7	7.5	3	15	0			7	5	3	15	0			7	45.5	3	15	0			7	6.5	3	15	0
7	7.5	3	15	2			7	5	3	15	0			7	45.5	3	15	0			7	6.5	3	15	0
7	7.5	3	15	0			7	5	3	15	0			7	45.5	3	15	0			7	6.5	3	15	0
7	75	3	15	5			7	50	3	15	1			7	455	3	15	15			7	65	3	15	2
7	75	3	15	2			7	50	3	15	2			7	455	3	15	15			7	65	3	15	0
7	75	3	15	2			7	50	3	15	1			7	455	3	15	15			7	65	3	15	1
7	75	3	15	1			7	50	3	15	1			7	455	3	15	15			7	65	3	15	0
9	0	1	15	0			9	0	1	15	0			9	0	1	15	0			9	0	1	15	0
9	0	1	15	0			9	0	1	15	0			9	0	1	15	0			9	0	1	15	0
9	0	1	15	0			9	0	1	15	0			9	0	1	15	0			9	0	1	15	0
9	0	1	15	0			9	0	1	15	0			9	0	1	15	0			9	0	1	15	0
9	0.75	1	15	0			9	0.5	1	15	0			9	4.55	1	15	0			9	0.65	1	15	0
9	0.75	1	15	0			9	0.5	1	15	0			9	4.55	1	15	0			9	0.65	1	15	0
9	0.75	1	15	0			9	0.5	1	15	0			9	4.55	1	15	0			9	0.65	1	15	0
9	0.75	1	15	0			9	0.5	1	15	0			9	4.55	1	15	0			9	0.65	1	15	0
9	7.5	1	15	0			9	5	1	15	0			9	45.5	1	15	0			9	6.5	1	15	0
9	7.5	1	15	0			9	5	1	15	0			9	45.5	1	15	0			9	6.5	1	15	0
9	7.5	1	15	0			9	5	1	15	0			9	45.5	1	15	0			9	6.5	1	15	0
9	7.5	1	15	1			9	5	1	15	0			9	45.5	1	15	0			9	6.5	1	15	0
9	75	1	15	5			9	50	1	15	0			9	455	1	15	0			9	65	1	15	0
9	75	1	15	6			9	50	1	15	0			9	455	1	15	1			9	65	1	15	3
9	75	1	15	3			9	50	1	15	0			9	455	1	15	1			9	65	1	15	1
9	75	1	15	4			9	50	1	15	1			9	455	1	15	1			9	65	1	15	1
9	0	2	15	0			9	0	2	15	0			9	0	2	15	0			9	0	2	15	0
9	0	2	15	0			9	0	2	15	0			9	0	2	15	0			9	0	2	15	0
9	0	2	15	0			9	0	2	15	0			9	0	2	15	0			9	0	2	15	0
9	0	2	15	0			9	0	2	15	0			9	0	2	15	0			9	0	2	15	0
9	0.75	2	15	0			9	0.5	2	15	0			9	4.55	2	15	0			9	0.65	2	15	0
9	0.75	2	15	0			9	0.5	2	15	0			9	4.55	2	15	0			9	0.65	2	15	0
9	0.75	2	15	0			9	0.5	2	15	0			9	4.55	2	15	0			9	0.65	2	15	0
9	0.75	2	15	0			9	0.5	2	15	0			9	4.55	2	15	0			9	0.65	2	15	0
9	7.5	2	15	2			9	5	2	15	0			9	45.5	2	15	0			9	6.5	2	15	0
9	7.5	2	15	2			9	5	2	15	0			9	45.5	2	15	0			9	6.5	2	15	0
9	7.5	2	15	1			9	5	2	15	0			9	45.5	2	15	0			9	6.5	2	15	0
9	7.5	2	15	2			9	5	2	15	0			9	45.5	2	15	0			9	6.5	2	15	0
9	75	2	15	4			9	50	2	15	2			9	455	2	15	6			9	65	2	15	3
9	75	2	15	3			9	50	2	15	1			9	455	2	15	12			9	65	2	15	1
9	75	2	15	4			9	50	2	15	0			9	455	2	15	7			9	65	2	15	3
9	75	2	15	6			9	50	2	15	1			9	455	2	15	5			9	65	2	15	2
9	0	3	15	0			9	0	3	15	0			9	0	3	15	0			9	0	3	15	0
9	0	3	15	0			9	0	3	15	0			9	0	3	15	0			9	0	3	15	0
9	0	3	15	0			9	0	3	15	0			9	0	3	15	0			9	0	3	15	0
9	0	3	15	0			9	0	3	15	0			9	0	3	15	0			9	0	3	15	0
9	0.75	3	15	0			9	0.5	3	15	0			9	4.55	3	15	0			9	0.65	3	15	0
9	0.75	3	15	0			9	0.5	3	15	0			9	4.55	3	15	0			9	0.65	3	15	0
9	0.75	3	15	0			9	0.5	3	15	0			9	4.55	3	15	0			9	0.65	3	15	0
9	0.75	3	15	0			9	0.5	3	15	0			9	4.55	3	15	0			9	0.65	3	15	0
9	7.5	3	15	0			9	5	3	15	0			9	45.5	3	15	0			9	6.5	3	15	0
9	7.5	3	15	0			9	5	3	15	0			9	45.5	3	15	0			9	6.5	3	15	0
9	7.5	3	15	0			9	5	3	15	0			9	45.5	3	15	0			9	6.5	3	15	0
9	7.5	3	15	0			9	5	3	15	0			9	45.5	3	15	0			9	6.5	3	15	0
9	75	3	15	3			9	50	3	15	2			9	455	3	15	8			9	65	3	15	2
9	75	3	15	1			9	50	3	15	0			9	455	3	15	10			9	65	3	15	1
9	75	3	15	3			9	50	3	15	0			9	455	3	15	9			9	65	3	15	1
9	75	3	15	2			9	50	3	15	0			9	455	3	15	11			9	65	3	15	1

## Sheet: Probit 7DAEx byPulled day 2017
		Karate							AdmirePro							Bracket							Transform
$	rate	rep	spray	dead			$	rate	rep	n	dead			$	rate	rep	n	dead			$	rate	rep	n	dead
0	0	1	1	0			0	0	1	15	0			0	0	1	15	1			0	0	1	15	0
0	0	2	1	0			0	0	1	15	1			0	0	1	15	0			0	0	1	15	0
0	0	3	1	1			0	0	1	15	0			0	0	1	15	0			0	0	1	15	2
0	0	4	1	1			0	0	1	15	0			0	0	1	15	0			0	0	1	15	1
0	0.75	1	1	4			0	0.5	1	15	2			0	4.55	1	15	9			0	0.65	1	15	5
0	0.75	2	1	4			0	0.5	1	15	1			0	4.55	1	15	6			0	0.65	1	15	5
0	0.75	3	1	3			0	0.5	1	15	1			0	4.55	1	15	3			0	0.65	1	15	1
0	0.75	4	1	1			0	0.5	1	15	2			0	4.55	1	15	4			0	0.65	1	15	2
0	7.5	1	1	6			0	5	1	15	0			0	45.5	1	15	9			0	6.5	1	15	2
0	7.5	2	1	15			0	5	1	15	0			0	45.5	1	15	13			0	6.5	1	15	5
0	7.5	3	1	6			0	5	1	15	5			0	45.5	1	15	7			0	6.5	1	15	3
0	7.5	4	1	9			0	5	1	15	6			0	45.5	1	15	9			0	6.5	1	15	4
0	75	1	1	14			0	50	1	15	8			0	455	1	15	13			0	65	1	15	6
0	75	2	1	15			0	50	1	15	8			0	455	1	15	15			0	65	1	15	5
0	75	3	1	15			0	50	1	15	8			0	455	1	15	14			0	65	1	15	9
0	75	4	1	14			0	50	1	15	4			0	455	1	15	15			0	65	1	15	8
0	0	1	2	0			0	0	2	15	1			0	0	2	15	0			0	0	2	15	0
0	0	2	2	0			0	0	2	15	0			0	0	2	15	0			0	0	2	15	0
0	0	3	2	1			0	0	2	15	1			0	0	2	15	2			0	0	2	15	0
0	0	4	2	1			0	0	2	15	0			0	0	2	15	0			0	0	2	15	0
0	0.75	1	2	12			0	0.5	2	15	9			0	4.55	2	15	12			0	0.65	2	15	9
0	0.75	2	2	13			0	0.5	2	15	7			0	4.55	2	15	11			0	0.65	2	15	10
0	0.75	3	2	5			0	0.5	2	15	2			0	4.55	2	15	3			0	0.65	2	15	2
0	0.75	4	2	4			0	0.5	2	15	4			0	4.55	2	15	4			0	0.65	2	15	1
0	7.5	1	2	12			0	5	2	15	9			0	45.5	2	15	14			0	6.5	2	15	12
0	7.5	2	2	14			0	5	2	15	11			0	45.5	2	15	14			0	6.5	2	15	14
0	7.5	3	2	14			0	5	2	15	3			0	45.5	2	15	15			0	6.5	2	15	7
0	7.5	4	2	14			0	5	2	15	6			0	45.5	2	15	13			0	6.5	2	15	7
0	75	1	2	15			0	50	2	15	7			0	455	2	15	14			0	65	2	15	9
0	75	2	2	14			0	50	2	15	8			0	455	2	15	15			0	65	2	15	14
0	75	3	2	15			0	50	2	15	5			0	455	2	15	15			0	65	2	15	10
0	75	4	2	15			0	50	2	15	8			0	455	2	15	15			0	65	2	15	11
0	0	1	3	1			0	0	3	15	0			0	0	3	15	1			0	0	3	15	0
0	0	2	3	0			0	0	3	15	1			0	0	3	15	0			0	0	3	15	0
0	0	3	3	0			0	0	3	15	0			0	0	3	15	0			0	0	3	15	0
0	0	4	3	0			0	0	3	15	0			0	0	3	15	1			0	0	3	15	0
0	0.75	1	3	1			0	0.5	3	15	0			0	4.55	3	15	2			0	0.65	3	15	1
0	0.75	2	3	1			0	0.5	3	15	1			0	4.55	3	15	1			0	0.65	3	15	1
0	0.75	3	3	1			0	0.5	3	15	1			0	4.55	3	15	1			0	0.65	3	15	0
0	0.75	4	3	0			0	0.5	3	15	0			0	4.55	3	15	1			0	0.65	3	15	0
0	7.5	1	3	4			0	5	3	15	0			0	45.5	3	15	14			0	6.5	3	15	0
0	7.5	2	3	3			0	5	3	15	1			0	45.5	3	15	14			0	6.5	3	15	0
0	7.5	3	3	2			0	5	3	15	0			0	45.5	3	15	15			0	6.5	3	15	0
0	7.5	4	3	2			0	5	3	15	1			0	45.5	3	15	10			0	6.5	3	15	0
0	75	1	3	5			0	50	3	15	2			0	455	3	15	14			0	65	3	15	11
0	75	2	3	8			0	50	3	15	3			0	455	3	15	15			0	65	3	15	12
0	75	3	3	12			0	50	3	15	1			0	455	3	15	15			0	65	3	15	13
0	75	4	3	11			0	50	3	15	2			0	455	3	15	15			0	65	3	15	10
0	0	1	4	0			0	0	4	15	1			0	0	4	15	1			0	0	4	15	1
0	0	2	4	0			0	0	4	15	0			0	0	4	15	0			0	0	4	15	0
0	0	3	4	1			0	0	4	15	0			0	0	4	15	1			0	0	4	15	0
0	0	4	4	1			0	0	4	15	0			0	0	4	15	0			0	0	4	15	0
0	0.75	1	4	0			0	0.5	4	15	0			0	4.55	4	15	0			0	0.65	4	15	0
0	0.75	2	4	1			0	0.5	4	15	2			0	4.55	4	15	4			0	0.65	4	15	1
0	0.75	3	4	0			0	0.5	4	15	0			0	4.55	4	15	3			0	0.65	4	15	0
0	0.75	4	4	0			0	0.5	4	15	0			0	4.55	4	15	3			0	0.65	4	15	0
0	7.5	1	4	9			0	5	4	15	2			0	45.5	4	15	6			0	6.5	4	15	4
0	7.5	2	4	10			0	5	4	15	0			0	45.5	4	15	6			0	6.5	4	15	1
0	7.5	3	4	5			0	5	4	15	2			0	45.5	4	15	5			0	6.5	4	15	1
0	7.5	4	4	7			0	5	4	15	1			0	45.5	4	15	7			0	6.5	4	15	0
0	75	1	4	14			0	50	4	15	0			0	455	4	15	11			0	65	4	15	1
0	75	2	4	13			0	50	4	15	1			0	455	4	15	15			0	65	4	15	1
0	75	3	4	9			0	50	4	15	3			0	455	4	15	13			0	65	4	15	3
0	75	4	4	9			0	50	4	15	3			0	455	4	15	15			0	65	4	15	5
2	0	1	1	0			2	0	1	15	0			2	0	1	15	1			2	0	1	15	1
2	0	2	1	1			2	0	1	15	1			2	0	1	15	2			2	0	1	15	0
2	0	3	1	1			2	0	1	15	1			2	0	1	15	0			2	0	1	15	0
2	0	4	1	1			2	0	1	15	0			2	0	1	15	0			2	0	1	15	2
2	0.75	1	1	8			2	0.5	1	15	12			2	4.55	1	15	9			2	0.65	1	15	4
2	0.75	2	1	12			2	0.5	1	15	11			2	4.55	1	15	9			2	0.65	1	15	7
2	0.75	3	1	2			2	0.5	1	15	8			2	4.55	1	15	7			2	0.65	1	15	2
2	0.75	4	1	1			2	0.5	1	15	9			2	4.55	1	15	8			2	0.65	1	15	4
2	7.5	1	1	14			2	5	1	15	14			2	45.5	1	15	10			2	6.5	1	15	8
2	7.5	2	1	15			2	5	1	15	14			2	45.5	1	15	9			2	6.5	1	15	7
2	7.5	3	1	5			2	5	1	15	9			2	45.5	1	15	6			2	6.5	1	15	0
2	7.5	4	1	4			2	5	1	15	8			2	45.5	1	15	5			2	6.5	1	15	4
2	75	1	1	14			2	50	1	15	10			2	455	1	15	13			2	65	1	15	5
2	75	2	1	15			2	50	1	15	14			2	455	1	15	12			2	65	1	15	6
2	75	3	1	15			2	50	1	15	9			2	455	1	15	13			2	65	1	15	11
2	75	4	1	14			2	50	1	15	10			2	455	1	15	12			2	65	1	15	2
2	0	1	2	1			2	0	2	15	0			2	0	2	15	1			2	0	2	15	0
2	0	2	2	1			2	0	2	15	1			2	0	2	15	0			2	0	2	15	0
2	0	3	2	0			2	0	2	15	0			2	0	2	15	0			2	0	2	15	0
2	0	4	2	0			2	0	2	15	1			2	0	2	15	1			2	0	2	15	0
2	0.75	1	2	1			2	0.5	2	15	1			2	4.55	2	15	4			2	0.65	2	15	1
2	0.75	2	2	3			2	0.5	2	15	0			2	4.55	2	15	2			2	0.65	2	15	1
2	0.75	3	2	1			2	0.5	2	15	0			2	4.55	2	15	4			2	0.65	2	15	1
2	0.75	4	2	0			2	0.5	2	15	2			2	4.55	2	15	3			2	0.65	2	15	0
2	7.5	1	2	0			2	5	2	15	3			2	45.5	2	15	6			2	6.5	2	15	1
2	7.5	2	2	0			2	5	2	15	3			2	45.5	2	15	3			2	6.5	2	15	0
2	7.5	3	2	1			2	5	2	15	0			2	45.5	2	15	4			2	6.5	2	15	0
2	7.5	4	2	0			2	5	2	15	0			2	45.5	2	15	5			2	6.5	2	15	0
2	75	1	2	14			2	50	2	15	2			2	455	2	15	11			2	65	2	15	4
2	75	2	2	12			2	50	2	15	2			2	455	2	15	9			2	65	2	15	0
2	75	3	2	12			2	50	2	15	0			2	455	2	15	12			2	65	2	15	0
2	75	4	2	10			2	50	2	15	1			2	455	2	15	10			2	65	2	15	1
2	0	1	3	1			2	0	3	15	0			2	0	3	15	0			2	0	3	15	0
2	0	2	3	0			2	0	3	15	0			2	0	3	15	0			2	0	3	15	2
2	0	3	3	0			2	0	3	15	0			2	0	3	15	0			2	0	3	15	0
2	0	4	3	0			2	0	3	15	0			2	0	3	15	0			2	0	3	15	0
2	0.75	1	3	2			2	0.5	3	15	0			2	4.55	3	15	0			2	0.65	3	15	0
2	0.75	2	3	0			2	0.5	3	15	1			2	4.55	3	15	3			2	0.65	3	15	1
2	0.75	3	3	0			2	0.5	3	15	0			2	4.55	3	15	3			2	0.65	3	15	1
2	0.75	4	3	0			2	0.5	3	15	0			2	4.55	3	15	2			2	0.65	3	15	0
2	7.5	1	3	2			2	5	3	15	0			2	45.5	3	15	4			2	6.5	3	15	0
2	7.5	2	3	3			2	5	3	15	0			2	45.5	3	15	6			2	6.5	3	15	0
2	7.5	3	3	0			2	5	3	15	0			2	45.5	3	15	5			2	6.5	3	15	2
2	7.5	4	3	3			2	5	3	15	0			2	45.5	3	15	6			2	6.5	3	15	2
2	75	1	3	12			2	50	3	15	0			2	455	3	15	11			2	65	3	15	0
2	75	2	3	14			2	50	3	15	0			2	455	3	15	9			2	65	3	15	1
2	75	3	3	12			2	50	3	15	0			2	455	3	15	10			2	65	3	15	1
2	75	4	3	10			2	50	3	15	0			2	455	3	15	10			2	65	3	15	3
2	0	1	4	0			2	0	4	15	0			2	0	4	15	0			2	0	4	15	2
2	0	2	4	0			2	0	4	15	0			2	0	4	15	0			2	0	4	15	1
2	0	3	4	1			2	0	4	15	0			2	0	4	15	0			2	0	4	15	0
2	0	4	4	0			2	0	4	15	0			2	0	4	15	0			2	0	4	15	0
2	0.75	1	4	4			2	0.5	4	15	0			2	4.55	4	15	2			2	0.65	4	15	0
2	0.75	2	4	0			2	0.5	4	15	0			2	4.55	4	15	1			2	0.65	4	15	0
2	0.75	3	4	1			2	0.5	4	15	0			2	4.55	4	15	2			2	0.65	4	15	0
2	0.75	4	4	1			2	0.5	4	15	0			2	4.55	4	15	3			2	0.65	4	15	0
2	7.5	1	4	1			2	5	4	15	1			2	45.5	4	15	2			2	6.5	4	15	1
2	7.5	2	4	2			2	5	4	15	3			2	45.5	4	15	6			2	6.5	4	15	2
2	7.5	3	4	2			2	5	4	15	5			2	45.5	4	15	5			2	6.5	4	15	1
2	7.5	4	4	2			2	5	4	15	3			2	45.5	4	15	4			2	6.5	4	15	1
2	75	1	4	6			2	50	4	15	0			2	455	4	15	11			2	65	4	15	4
2	75	2	4	5			2	50	4	15	1			2	455	4	15	9			2	65	4	15	3
2	75	3	4	4			2	50	4	15	3			2	455	4	15	13			2	65	4	15	0
2	75	4	4	11			2	50	4	15	1			2	455	4	15	13			2	65	4	15	1
4	0	1	1	0			4	0	1	15	0			4	0	1	15	1			4	0	1	15	0
4	0	2	1	0			4	0	1	15	0			4	0	1	15	2			4	0	1	15	0
4	0	3	1	0			4	0	1	15	0			4	0	1	15	0			4	0	1	15	0
4	0	4	1	0			4	0	1	15	0			4	0	1	15	0			4	0	1	15	0
4	0.75	1	1	0			4	0.5	1	15	0			4	4.55	1	15	9			4	0.65	1	15	0
4	0.75	2	1	0			4	0.5	1	15	0			4	4.55	1	15	9			4	0.65	1	15	0
4	0.75	3	1	0			4	0.5	1	15	0			4	4.55	1	15	7			4	0.65	1	15	0
4	0.75	4	1	0			4	0.5	1	15	0			4	4.55	1	15	8			4	0.65	1	15	0
4	7.5	1	1	1			4	5	1	15	0			4	45.5	1	15	12			4	6.5	1	15	0
4	7.5	2	1	1			4	5	1	15	4			4	45.5	1	15	11			4	6.5	1	15	0
4	7.5	3	1	0			4	5	1	15	4			4	45.5	1	15	2			4	6.5	1	15	0
4	7.5	4	1	0			4	5	1	15	0			4	45.5	1	15	5			4	6.5	1	15	0
4	75	1	1	13			4	50	1	15	4			4	455	1	15	14			4	65	1	15	5
4	75	2	1	14			4	50	1	15	7			4	455	1	15	15			4	65	1	15	4
4	75	3	1	15			4	50	1	15	2			4	455	1	15	13			4	65	1	15	3
4	75	4	1	14			4	50	1	15	2			4	455	1	15	14			4	65	1	15	1
4	0	1	2	0			4	0	2	15	0			4	0	2	15	1			4	0	2	15	0
4	0	2	2	0			4	0	2	15	0			4	0	2	15	0			4	0	2	15	0
4	0	3	2	0			4	0	2	15	0			4	0	2	15	0			4	0	2	15	0
4	0	4	2	0			4	0	2	15	0			4	0	2	15	1			4	0	2	15	0
4	0.75	1	2	0			4	0.5	2	15	0			4	4.55	2	15	4			4	0.65	2	15	0
4	0.75	2	2	0			4	0.5	2	15	0			4	4.55	2	15	2			4	0.65	2	15	0
4	0.75	3	2	0			4	0.5	2	15	0			4	4.55	2	15	0			4	0.65	2	15	0
4	0.75	4	2	0			4	0.5	2	15	0			4	4.55	2	15	0			4	0.65	2	15	0
4	7.5	1	2	0			4	5	2	15	0			4	45.5	2	15	1			4	6.5	2	15	0
4	7.5	2	2	0			4	5	2	15	0			4	45.5	2	15	3			4	6.5	2	15	0
4	7.5	3	2	0			4	5	2	15	0			4	45.5	2	15	4			4	6.5	2	15	0
4	7.5	4	2	0			4	5	2	15	0			4	45.5	2	15	6			4	6.5	2	15	0
4	75	1	2	15			4	50	2	15	14			4	455	2	15	10			4	65	2	15	3
4	75	2	2	14			4	50	2	15	15			4	455	2	15	2			4	65	2	15	7
4	75	3	2	14			4	50	2	15	2			4	455	2	15	12			4	65	2	15	0
4	75	4	2	13			4	50	2	15	2			4	455	2	15	9			4	65	2	15	1
4	0	1	3	0			4	0	3	15	0			4	0	3	15	0			4	0	3	15	0
4	0	2	3	0			4	0	3	15	0			4	0	3	15	0			4	0	3	15	0
4	0	3	3	0			4	0	3	15	0			4	0	3	15	0			4	0	3	15	0
4	0	4	3	0			4	0	3	15	0			4	0	3	15	0			4	0	3	15	0
4	0.75	1	3	0			4	0.5	3	15	0			4	4.55	3	15	0			4	0.65	3	15	0
4	0.75	2	3	0			4	0.5	3	15	0			4	4.55	3	15	0			4	0.65	3	15	0
4	0.75	3	3	0			4	0.5	3	15	0			4	4.55	3	15	1			4	0.65	3	15	0
4	0.75	4	3	0			4	0.5	3	15	0			4	4.55	3	15	2			4	0.65	3	15	0
4	7.5	1	3	1			4	5	3	15	0			4	45.5	3	15	4			4	6.5	3	15	0
4	7.5	2	3	0			4	5	3	15	0			4	45.5	3	15	4			4	6.5	3	15	0
4	7.5	3	3	1			4	5	3	15	0			4	45.5	3	15	1			4	6.5	3	15	0
4	7.5	4	3	0			4	5	3	15	0			4	45.5	3	15	6			4	6.5	3	15	0
4	75	1	3	4			4	50	3	15	1			4	455	3	15	3			4	65	3	15	0
4	75	2	3	3			4	50	3	15	2			4	455	3	15	2			4	65	3	15	0
4	75	3	3	0			4	50	3	15	0			4	455	3	15	5			4	65	3	15	0
4	75	4	3	2			4	50	3	15	1			4	455	3	15	0			4	65	3	15	1
4	0	1	4	0			4	0	4	15	0			4	0	4	15	0			4	0	4	15	0
4	0	2	4	0			4	0	4	15	0			4	0	4	15	0			4	0	4	15	0
4	0	3	4	0			4	0	4	15	0			4	0	4	15	0			4	0	4	15	0
4	0	4	4	0			4	0	4	15	0			4	0	4	15	0			4	0	4	15	0
4	0.75	1	4	0			4	0.5	4	15	0			4	4.55	4	15	2			4	0.65	4	15	0
4	0.75	2	4	0			4	0.5	4	15	0			4	4.55	4	15	1			4	0.65	4	15	0
4	0.75	3	4	0			4	0.5	4	15	0			4	4.55	4	15	5			4	0.65	4	15	0
4	0.75	4	4	0			4	0.5	4	15	0			4	4.55	4	15	3			4	0.65	4	15	0
4	7.5	1	4	1			4	5	4	15	0			4	45.5	4	15	2			4	6.5	4	15	0
4	7.5	2	4	0			4	5	4	15	0			4	45.5	4	15	0			4	6.5	4	15	0
4	7.5	3	4	0			4	5	4	15	0			4	45.5	4	15	2			4	6.5	4	15	0
4	7.5	4	4	0			4	5	4	15	0			4	45.5	4	15	0			4	6.5	4	15	0
4	75	1	4	6			4	50	4	15	0			4	455	4	15	11			4	65	4	15	2
4	75	2	4	3			4	50	4	15	1			4	455	4	15	10			4	65	4	15	0
4	75	3	4	2			4	50	4	15	0			4	455	4	15	14			4	65	4	15	1
4	75	4	4	3			4	50	4	15	0			4	455	4	15	15			4	65	4	15	0
7	0	1	1	0			7	0	1	15	0			7	0	1	15	0			7	0	1	15	0
7	0	2	1	1			7	0	1	15	0			7	0	1	15	0			7	0	1	15	0
7	0	3	1	0			7	0	1	15	0			7	0	1	15	0			7	0	1	15	0
7	0	4	1	0			7	0	1	15	0			7	0	1	15	0			7	0	1	15	0
7	0.75	1	1	0			7	0.5	1	15	0			7	4.55	1	15	0			7	0.65	1	15	0
7	0.75	2	1	0			7	0.5	1	15	0			7	4.55	1	15	0			7	0.65	1	15	0
7	0.75	3	1	0			7	0.5	1	15	0			7	4.55	1	15	0			7	0.65	1	15	0
7	0.75	4	1	0			7	0.5	1	15	0			7	4.55	1	15	0			7	0.65	1	15	0
7	7.5	1	1	0			7	5	1	15	0			7	45.5	1	15	1			7	6.5	1	15	0
7	7.5	2	1	0			7	5	1	15	1			7	45.5	1	15	2			7	6.5	1	15	0
7	7.5	3	1	0			7	5	1	15	2			7	45.5	1	15	1			7	6.5	1	15	0
7	7.5	4	1	0			7	5	1	15	1			7	45.5	1	15	0			7	6.5	1	15	0
7	75	1	1	1			7	50	1	15	2			7	455	1	15	3			7	65	1	15	1
7	75	2	1	1			7	50	1	15	4			7	455	1	15	5			7	65	1	15	1
7	75	3	1	1			7	50	1	15	1			7	455	1	15	3			7	65	1	15	0
7	75	4	1	0			7	50	1	15	1			7	455	1	15	2			7	65	1	15	0
7	0	1	2	0			7	0	2	15	0			7	0	2	15	0			7	0	2	15	0
7	0	2	2	0			7	0	2	15	1			7	0	2	15	0			7	0	2	15	0
7	0	3	2	0			7	0	2	15	0			7	0	2	15	0			7	0	2	15	0
7	0	4	2	0			7	0	2	15	0			7	0	2	15	0			7	0	2	15	0
7	0.75	1	2	0			7	0.5	2	15	0			7	4.55	2	15	0			7	0.65	2	15	0
7	0.75	2	2	0			7	0.5	2	15	0			7	4.55	2	15	0			7	0.65	2	15	0
7	0.75	3	2	0			7	0.5	2	15	0			7	4.55	2	15	0			7	0.65	2	15	0
7	0.75	4	2	0			7	0.5	2	15	0			7	4.55	2	15	0			7	0.65	2	15	0
7	7.5	1	2	1			7	5	2	15	0			7	45.5	2	15	0			7	6.5	2	15	0
7	7.5	2	2	0			7	5	2	15	0			7	45.5	2	15	0			7	6.5	2	15	0
7	7.5	3	2	1			7	5	2	15	0			7	45.5	2	15	0			7	6.5	2	15	0
7	7.5	4	2	0			7	5	2	15	0			7	45.5	2	15	0			7	6.5	2	15	0
7	75	1	2	1			7	50	2	15	0			7	455	2	15	4			7	65	2	15	1
7	75	2	2	1			7	50	2	15	1			7	455	2	15	5			7	65	2	15	1
7	75	3	2	3			7	50	2	15	0			7	455	2	15	2			7	65	2	15	1
7	75	4	2	1			7	50	2	15	0			7	455	2	15	2			7	65	2	15	1
7	0	1	3	0			7	0	3	15	0			7	0	3	15	0			7	0	3	15	0
7	0	2	3	0			7	0	3	15	0			7	0	3	15	0			7	0	3	15	0
7	0	3	3	0			7	0	3	15	0			7	0	3	15	0			7	0	3	15	0
7	0	4	3	0			7	0	3	15	0			7	0	3	15	0			7	0	3	15	0
7	0.75	1	3	0			7	0.5	3	15	0			7	4.55	3	15	0			7	0.65	3	15	0
7	0.75	2	3	0			7	0.5	3	15	0			7	4.55	3	15	0			7	0.65	3	15	0
7	0.75	3	3	0			7	0.5	3	15	0			7	4.55	3	15	0			7	0.65	3	15	0
7	0.75	4	3	0			7	0.5	3	15	0			7	4.55	3	15	0			7	0.65	3	15	0
7	7.5	1	3	0			7	5	3	15	0			7	45.5	3	15	0			7	6.5	3	15	0
7	7.5	2	3	0			7	5	3	15	0			7	45.5	3	15	0			7	6.5	3	15	0
7	7.5	3	3	0			7	5	3	15	0			7	45.5	3	15	0			7	6.5	3	15	0
7	7.5	4	3	0			7	5	3	15	0			7	45.5	3	15	0			7	6.5	3	15	0
7	75	1	3	3			7	50	3	15	0			7	455	3	15	0			7	65	3	15	0
7	75	2	3	1			7	50	3	15	0			7	455	3	15	0			7	65	3	15	0
7	75	3	3	1			7	50	3	15	0			7	455	3	15	0			7	65	3	15	0
7	75	4	3	0			7	50	3	15	0			7	455	3	15	0			7	65	3	15	0
7	0	1	4	0			7	0	4	15	0			7	0	4	15	0			7	0	4	15	0
7	0	2	4	0			7	0	4	15	0			7	0	4	15	1			7	0	4	15	0
7	0	3	4	0			7	0	4	15	0			7	0	4	15	0			7	0	4	15	0
7	0	4	4	1			7	0	4	15	0			7	0	4	15	0			7	0	4	15	0
7	0.75	1	4	0			7	0.5	4	15	0			7	4.55	4	15	0			7	0.65	4	15	0
7	0.75	2	4	0			7	0.5	4	15	0			7	4.55	4	15	0			7	0.65	4	15	0
7	0.75	3	4	0			7	0.5	4	15	0			7	4.55	4	15	0			7	0.65	4	15	0
7	0.75	4	4	0			7	0.5	4	15	0			7	4.55	4	15	0			7	0.65	4	15	0
7	7.5	1	4	0			7	5	4	15	0			7	45.5	4	15	0			7	6.5	4	15	0
7	7.5	2	4	0			7	5	4	15	0			7	45.5	4	15	0			7	6.5	4	15	0
7	7.5	3	4	0			7	5	4	15	0			7	45.5	4	15	0			7	6.5	4	15	0
7	7.5	4	4	0			7	5	4	15	0			7	45.5	4	15	0			7	6.5	4	15	0
7	75	1	4	0			7	50	4	15	0			7	455	4	15	1			7	65	4	15	0
7	75	2	4	2			7	50	4	15	0			7	455	4	15	1			7	65	4	15	0
7	75	3	4	1			7	50	4	15	0			7	455	4	15	0			7	65	4	15	0
7	75	4	4	2			7	50	4	15	0			7	455	4	15	1			7	65	4	15	0
